# Supplementary material for: Single-cell RNA Sequencing Reveals Heterogeneity of Cultured Bovine Satellite Cells
Source: Front Genet. 2021 Oct 28;12:742077. doi: 10.3389/fgene.2021.742077 (PMC8580861; doi:10.3389/fgene.2021.742077)
Supplement: Supplementary file 1 [file DataSheet3.xlsx]

## Sheet: C1
Analysis Type:	PANTHER Overrepresentation Test (Released 20210224)
Annotation Version and Release Date:	GO Ontology database DOI: 10.5281/zenodo.4735677 Released 2021-05-01
Analyzed List:	upload_1 (Bos taurus)
Reference List:	Bos taurus (all genes in database)
Test Type:	FISHER
Correction:	FDR
GO biological process complete	Bos taurus - REFLIST (22798)	upload_1 (193)	upload_1 (expected)	upload_1 (over/under)	upload_1 (fold Enrichment)	upload_1 (raw P-value)	upload_1 (FDR)
icosanoid biosynthetic process (GO:0046456)	33	6	0.28	+	21.48	8.39e-07	0.00603
regulation of cell population proliferation (GO:0042127)	1197	29	10.13	+	2.86	4.39e-07	0.00631
GO cellular component complete	Bos taurus - REFLIST (22798)	upload_1 (193)	upload_1 (expected)	upload_1 (over/under)	upload_1 (fold Enrichment)	upload_1 (raw P-value)	upload_1 (FDR)
collagen-containing extracellular matrix (GO:0062023)	199	9	1.68	+	5.34	6.9e-05	0.025
extracellular matrix (GO:0031012)	366	16	3.1	+	5.16	1.6e-07	0.000145
external encapsulating structure (GO:0030312)	367	16	3.11	+	5.15	1.65e-07	0.0001
extracellular space (GO:0005615)	1506	33	12.75	+	2.59	5.91e-07	0.000268
extracellular region (GO:0005576)	2149	44	18.19	+	2.42	3.93e-08	7.14e-05

## Sheet: C2
Analysis Type:	PANTHER Overrepresentation Test (Released 20210224)
Annotation Version and Release Date:	GO Ontology database DOI: 10.5281/zenodo.4735677 Released 2021-05-01
Analyzed List:	upload_1 (Bos taurus)
Reference List:	Bos taurus (all genes in database)
Test Type:	FISHER
Correction:	FDR
GO biological process complete	Bos taurus - REFLIST (22798)	upload_1 (384)	upload_1 (expected)	upload_1 (over/under)	upload_1 (fold Enrichment)	upload_1 (raw P-value)	upload_1 (FDR)
histone H3-T3 phosphorylation (GO:0072355)	3	3	0.05	+	59.37	8.69e-05	0.00573
meiotic sister chromatid cohesion, centromeric (GO:0051754)	3	3	0.05	+	59.37	8.69e-05	0.0057
meiotic chromosome condensation (GO:0010032)	6	5	0.1	+	49.47	5.17e-07	4.96e-05
mitotic spindle midzone assembly (GO:0051256)	6	5	0.1	+	49.47	5.17e-07	4.92e-05
spindle elongation (GO:0051231)	6	5	0.1	+	49.47	5.17e-07	4.89e-05
mitotic spindle elongation (GO:0000022)	6	5	0.1	+	49.47	5.17e-07	4.86e-05
centromeric sister chromatid cohesion (GO:0070601)	5	4	0.08	+	47.5	8.74e-06	0.000718
centrosome separation (GO:0051299)	7	5	0.12	+	42.41	8.75e-07	7.91e-05
kinetochore organization (GO:0051383)	19	13	0.32	+	40.62	1.51e-15	4.25e-13
kinetochore assembly (GO:0051382)	14	9	0.24	+	38.17	5.69e-11	9.52e-09
mitotic chromosome condensation (GO:0007076)	11	7	0.19	+	37.78	8.81e-09	1.1e-06
protein localization to condensed chromosome (GO:1903083)	16	10	0.27	+	37.11	5.81e-12	1.07e-09
protein localization to kinetochore (GO:0034501)	16	10	0.27	+	37.11	5.81e-12	1.06e-09
mitotic centrosome separation (GO:0007100)	5	3	0.08	+	35.62	0.000237	0.0144
spindle midzone assembly (GO:0051255)	12	7	0.2	+	34.63	1.38e-08	1.68e-06
CENP-A containing nucleosome assembly (GO:0034080)	7	4	0.12	+	33.93	2.23e-05	0.00171
CENP-A containing chromatin organization (GO:0061641)	7	4	0.12	+	33.93	2.23e-05	0.0017
centromere complex assembly (GO:0034508)	27	15	0.45	+	32.98	9.71e-17	2.97e-14
protein localization to chromosome, centromeric region (GO:0071459)	20	11	0.34	+	32.65	1.41e-12	2.73e-10
regulation of attachment of spindle microtubules to kinetochore (GO:0051988)	11	6	0.19	+	32.38	2.11e-07	2.1e-05
metaphase/anaphase transition of mitotic cell cycle (GO:0007091)	6	3	0.1	+	29.68	0.000352	0.0205
metaphase/anaphase transition of cell cycle (GO:0044784)	6	3	0.1	+	29.68	0.000352	0.0204
protein K27-linked ubiquitination (GO:0044314)	6	3	0.1	+	29.68	0.000352	0.0203
protein K29-linked ubiquitination (GO:0035519)	6	3	0.1	+	29.68	0.000352	0.0202
attachment of mitotic spindle microtubules to kinetochore (GO:0051315)	10	5	0.17	+	29.68	3.18e-06	0.000267
negative regulation of mitotic sister chromatid separation (GO:2000816)	25	12	0.42	+	28.5	4.59e-13	9.99e-11
negative regulation of mitotic sister chromatid segregation (GO:0033048)	25	12	0.42	+	28.5	4.59e-13	9.84e-11
negative regulation of sister chromatid segregation (GO:0033046)	25	12	0.42	+	28.5	4.59e-13	9.7e-11
negative regulation of mitotic metaphase/anaphase transition (GO:0045841)	21	10	0.35	+	28.27	4.5e-11	7.71e-09
mitotic spindle assembly checkpoint signaling (GO:0007094)	19	9	0.32	+	28.12	4.47e-10	6.84e-08
mitotic spindle checkpoint signaling (GO:0071174)	19	9	0.32	+	28.12	4.47e-10	6.77e-08
spindle assembly checkpoint signaling (GO:0071173)	19	9	0.32	+	28.12	4.47e-10	6.7e-08
spindle checkpoint signaling (GO:0031577)	20	9	0.34	+	26.72	6.39e-10	9.37e-08
mitotic sister chromatid segregation (GO:0000070)	103	46	1.73	+	26.51	1.21e-45	1.33e-42
negative regulation of chromosome segregation (GO:0051985)	27	12	0.45	+	26.39	9.4e-13	1.9e-10
negative regulation of chromosome separation (GO:1905819)	27	12	0.45	+	26.39	9.4e-13	1.88e-10
female meiosis I (GO:0007144)	9	4	0.15	+	26.39	4.71e-05	0.0033
meiotic sister chromatid segregation (GO:0045144)	9	4	0.15	+	26.39	4.71e-05	0.00328
meiotic sister chromatid cohesion (GO:0051177)	9	4	0.15	+	26.39	4.71e-05	0.00327
negative regulation of metaphase/anaphase transition of cell cycle (GO:1902100)	23	10	0.39	+	25.81	9.13e-11	1.51e-08
centriole replication (GO:0007099)	21	9	0.35	+	25.44	9e-10	1.27e-07
positive regulation of ubiquitin protein ligase activity (GO:1904668)	7	3	0.12	+	25.44	0.000496	0.0279
regulation of mitotic sister chromatid segregation (GO:0033047)	37	15	0.62	+	24.07	3.79e-15	9.92e-13
sister chromatid segregation (GO:0000819)	126	51	2.12	+	24.03	7.78e-49	1.12e-45
meiosis II (GO:0007135)	10	4	0.17	+	23.75	6.51e-05	0.00447
centriole assembly (GO:0098534)	25	10	0.42	+	23.75	1.76e-10	2.78e-08
meiosis II cell cycle process (GO:0061983)	10	4	0.17	+	23.75	6.51e-05	0.00445
histone-serine phosphorylation (GO:0035404)	10	4	0.17	+	23.75	6.51e-05	0.00443
centriole-centriole cohesion (GO:0010457)	10	4	0.17	+	23.75	6.51e-05	0.00441
negative regulation of mitotic nuclear division (GO:0045839)	28	11	0.47	+	23.32	2.47e-11	4.44e-09
centrosome duplication (GO:0051298)	31	12	0.52	+	22.98	3.47e-12	6.57e-10
attachment of spindle microtubules to kinetochore (GO:0008608)	21	8	0.35	+	22.62	1.67e-08	2e-06
mitotic nuclear division (GO:0140014)	150	57	2.53	+	22.56	2.56e-53	4.08e-50
DNA replication-independent nucleosome assembly (GO:0006336)	16	6	0.27	+	22.26	1.18e-06	0.000105
negative regulation of cytokinesis (GO:0032466)	8	3	0.13	+	22.26	0.000674	0.037
regulation of protein localization to cell cortex (GO:1904776)	8	3	0.13	+	22.26	0.000674	0.0368
histone-threonine phosphorylation (GO:0035405)	8	3	0.13	+	22.26	0.000674	0.0367
negative regulation of nuclear division (GO:0051784)	35	13	0.59	+	22.05	6.6e-13	1.35e-10
chromatin remodeling at centromere (GO:0031055)	11	4	0.19	+	21.59	8.75e-05	0.00569
regulation of mitotic sister chromatid separation (GO:0010965)	53	19	0.89	+	21.28	4.95e-18	2.09e-15
mitotic metaphase plate congression (GO:0007080)	45	16	0.76	+	21.11	2.42e-15	6.57e-13
regulation of mitotic metaphase/anaphase transition (GO:0030071)	48	17	0.81	+	21.03	3.39e-16	1.01e-13
DNA replication-independent nucleosome organization (GO:0034724)	17	6	0.29	+	20.95	1.58e-06	0.000138
metaphase plate congression (GO:0051310)	56	19	0.94	+	20.14	1.15e-17	4.48e-15
regulation of meiotic cell cycle phase transition (GO:1901993)	9	3	0.15	+	19.79	0.000888	0.0459
regulation of metaphase/anaphase transition of cell cycle (GO:1902099)	51	17	0.86	+	19.79	7.79e-16	2.28e-13
protein K6-linked ubiquitination (GO:0085020)	9	3	0.15	+	19.79	0.000888	0.0457
negative regulation of meiotic nuclear division (GO:0045835)	9	3	0.15	+	19.79	0.000888	0.0456
regulation of chromosome separation (GO:1905818)	59	19	0.99	+	19.12	2.58e-17	9.5e-15
mitotic spindle assembly (GO:0090307)	44	14	0.74	+	18.89	4.85e-13	1.01e-10
regulation of sister chromatid segregation (GO:0033045)	60	19	1.01	+	18.8	3.34e-17	1.17e-14
mitotic spindle organization (GO:0007052)	79	25	1.33	+	18.79	3.11e-22	1.72e-19
mitotic sister chromatid cohesion (GO:0007064)	19	6	0.32	+	18.75	2.7e-06	0.000231
nuclear chromosome segregation (GO:0098813)	200	63	3.37	+	18.7	8.9e-55	1.6e-51
chromosome segregation (GO:0007059)	254	80	4.28	+	18.7	7.21e-70	2.07e-66
histone phosphorylation (GO:0016572)	29	9	0.49	+	18.43	9.12e-09	1.13e-06
sister chromatid cohesion (GO:0007062)	42	13	0.71	+	18.38	4.47e-12	8.34e-10
microtubule cytoskeleton organization involved in mitosis (GO:1902850)	105	31	1.77	+	17.53	1.58e-26	1.08e-23
establishment of chromosome localization (GO:0051303)	72	21	1.21	+	17.32	2.89e-18	1.3e-15
chromosome localization (GO:0050000)	73	21	1.23	+	17.08	3.67e-18	1.6e-15
positive regulation of DNA-dependent DNA replication (GO:2000105)	14	4	0.24	+	16.96	0.000189	0.0117
negative regulation of meiotic cell cycle (GO:0051447)	14	4	0.24	+	16.96	0.000189	0.0117
female meiotic nuclear division (GO:0007143)	25	7	0.42	+	16.62	7.63e-07	6.99e-05
nuclear division (GO:0000280)	266	74	4.48	+	16.52	3.4e-61	8.15e-58
microtubule depolymerization (GO:0007019)	18	5	0.3	+	16.49	3.2e-05	0.00233
meiotic chromosome separation (GO:0051307)	18	5	0.3	+	16.49	3.2e-05	0.00232
centrosome cycle (GO:0007098)	73	20	1.23	+	16.27	5.21e-17	1.7e-14
regulation of chromosome segregation (GO:0051983)	75	20	1.26	+	15.83	8.14e-17	2.6e-14
resolution of meiotic recombination intermediates (GO:0000712)	15	4	0.25	+	15.83	0.000236	0.0144
anaphase-promoting complex-dependent catabolic process (GO:0031145)	19	5	0.32	+	15.62	3.98e-05	0.00281
establishment of mitotic spindle orientation (GO:0000132)	27	7	0.45	+	15.39	1.19e-06	0.000105
microtubule organizing center organization (GO:0031023)	81	21	1.36	+	15.39	2.22e-17	8.39e-15
establishment of mitotic spindle localization (GO:0040001)	31	8	0.52	+	15.32	2.07e-07	2.1e-05
establishment of spindle orientation (GO:0051294)	31	8	0.52	+	15.32	2.07e-07	2.08e-05
chromosome condensation (GO:0030261)	35	9	0.59	+	15.27	3.63e-08	4.02e-06
organelle fission (GO:0048285)	295	75	4.97	+	15.09	1.36e-59	2.8e-56
negative regulation of chromosome organization (GO:2001251)	63	16	1.06	+	15.08	1.96e-13	4.41e-11
regulation of mitotic nuclear division (GO:0007088)	83	21	1.4	+	15.02	3.39e-17	1.16e-14
meiotic chromosome segregation (GO:0045132)	83	21	1.4	+	15.02	3.39e-17	1.13e-14
positive regulation of cytokinesis (GO:0032467)	28	7	0.47	+	14.84	1.46e-06	0.000128
protein localization to chromosome (GO:0034502)	61	15	1.03	+	14.6	1.68e-12	3.21e-10
protein K11-linked ubiquitination (GO:0070979)	29	7	0.49	+	14.33	1.79e-06	0.000154
negative regulation of cell division (GO:0051782)	17	4	0.29	+	13.97	0.000355	0.0203
chromosome separation (GO:0051304)	26	6	0.44	+	13.7	1.25e-05	0.000993
establishment of spindle localization (GO:0051293)	44	10	0.74	+	13.49	1.73e-08	2.06e-06
mitotic cytokinesis (GO:0000281)	53	12	0.89	+	13.44	6.57e-10	9.54e-08
spindle organization (GO:0007051)	138	31	2.32	+	13.34	1.76e-23	1.1e-20
regulation of mitotic spindle organization (GO:0060236)	27	6	0.45	+	13.19	1.51e-05	0.00118
microtubule polymerization or depolymerization (GO:0031109)	45	10	0.76	+	13.19	2.09e-08	2.46e-06
mitotic cell cycle (GO:0000278)	518	114	8.72	+	13.07	3.02e-86	2.17e-82
mitotic cell cycle process (GO:1903047)	438	96	7.38	+	13.01	9.78e-72	3.51e-68
chromosome organization involved in meiotic cell cycle (GO:0070192)	64	14	1.08	+	12.99	3.62e-11	6.28e-09
histone exchange (GO:0043486)	23	5	0.39	+	12.91	8.72e-05	0.0057
meiotic nuclear division (GO:0140013)	134	29	2.26	+	12.85	1.2e-21	6.38e-19
cell division (GO:0051301)	302	65	5.09	+	12.78	1.42e-47	1.85e-44
regulation of nuclear division (GO:0051783)	109	23	1.84	+	12.53	3.29e-17	1.18e-14
homologous chromosome segregation (GO:0045143)	57	12	0.96	+	12.5	1.36e-09	1.87e-07
spindle assembly (GO:0051225)	86	18	1.45	+	12.43	1.07e-13	2.45e-11
spindle localization (GO:0051653)	48	10	0.81	+	12.37	3.56e-08	3.97e-06
G2/M transition of mitotic cell cycle (GO:0000086)	44	9	0.74	+	12.14	1.99e-07	2.03e-05
meiotic cell cycle process (GO:1903046)	152	31	2.56	+	12.11	2.13e-22	1.23e-19
cell cycle G2/M phase transition (GO:0044839)	45	9	0.76	+	11.87	2.36e-07	2.33e-05
cytokinetic process (GO:0032506)	30	6	0.51	+	11.87	2.54e-05	0.0019
regulation of spindle organization (GO:0090224)	30	6	0.51	+	11.87	2.54e-05	0.00189
protein localization to chromatin (GO:0071168)	20	4	0.34	+	11.87	0.000606	0.0337
regulation of centriole replication (GO:0046599)	20	4	0.34	+	11.87	0.000606	0.0336
regulation of cytokinesis (GO:0032465)	76	15	1.28	+	11.72	2.58e-11	4.53e-09
meiosis I (GO:0007127)	102	20	1.72	+	11.64	1.34e-14	3.25e-12
meiosis I cell cycle process (GO:0061982)	104	20	1.75	+	11.42	1.85e-14	4.42e-12
regulation of meiotic cell cycle (GO:0051445)	47	9	0.79	+	11.37	3.26e-07	3.16e-05
neuronal stem cell population maintenance (GO:0097150)	21	4	0.35	+	11.31	0.000712	0.0383
centrosome localization (GO:0051642)	32	6	0.54	+	11.13	3.5e-05	0.00252
microtubule organizing center localization (GO:0061842)	32	6	0.54	+	11.13	3.5e-05	0.00251
meiotic cell cycle (GO:0051321)	182	34	3.07	+	11.09	2.22e-23	1.33e-20
microtubule polymerization (GO:0046785)	27	5	0.45	+	10.99	0.000169	0.0106
positive regulation of G2/M transition of mitotic cell cycle (GO:0010971)	22	4	0.37	+	10.79	0.00083	0.0439
mitotic cell cycle phase transition (GO:0044772)	130	23	2.19	+	10.5	9.61e-16	2.76e-13
cell cycle process (GO:0022402)	697	123	11.74	+	10.48	1.55e-83	7.42e-80
reciprocal meiotic recombination (GO:0007131)	40	7	0.67	+	10.39	1.15e-05	0.00093
reciprocal homologous recombination (GO:0140527)	40	7	0.67	+	10.39	1.15e-05	0.000925
regulation of DNA-dependent DNA replication (GO:0090329)	46	8	0.77	+	10.33	2.82e-06	0.00024
synaptonemal complex organization (GO:0070193)	23	4	0.39	+	10.33	0.000962	0.049
cytoskeleton-dependent cytokinesis (GO:0061640)	76	13	1.28	+	10.16	2.61e-09	3.5e-07
homologous recombination (GO:0035825)	41	7	0.69	+	10.14	1.33e-05	0.00105
cell cycle phase transition (GO:0044770)	137	23	2.31	+	9.97	2.62e-15	6.98e-13
cytokinesis (GO:0000910)	78	13	1.31	+	9.89	3.45e-09	4.51e-07
protein localization to microtubule cytoskeleton (GO:0072698)	30	5	0.51	+	9.89	0.000262	0.0158
cell cycle (GO:0007049)	919	153	15.48	+	9.88	4.9e-103	7.04e-99
regulation of meiotic nuclear division (GO:0040020)	31	5	0.52	+	9.58	0.0003	0.0178
positive regulation of cell cycle process (GO:0090068)	188	30	3.17	+	9.47	4.79e-19	2.29e-16
interstrand cross-link repair (GO:0036297)	32	5	0.54	+	9.28	0.000342	0.02
protein localization to cytoskeleton (GO:0044380)	33	5	0.56	+	9	0.000389	0.0222
regulation of cyclin-dependent protein serine/threonine kinase activity (GO:0000079)	81	12	1.36	+	8.8	4.48e-08	4.88e-06
mitotic cell cycle checkpoint signaling (GO:0007093)	105	15	1.77	+	8.48	1.44e-09	1.97e-07
regulation of cyclin-dependent protein kinase activity (GO:1904029)	84	12	1.41	+	8.48	6.43e-08	6.85e-06
regulation of cell cycle G2/M phase transition (GO:1902749)	86	12	1.45	+	8.28	8.12e-08	8.58e-06
regulation of G2/M transition of mitotic cell cycle (GO:0010389)	79	11	1.33	+	8.27	2.88e-07	2.84e-05
protein depolymerization (GO:0051261)	36	5	0.61	+	8.25	0.000558	0.0312
microtubule cytoskeleton organization (GO:0000226)	492	68	8.29	+	8.21	8.27e-39	7.43e-36
negative regulation of cell cycle process (GO:0010948)	213	29	3.59	+	8.08	8.57e-17	2.68e-14
recombinational repair (GO:0000725)	96	13	1.62	+	8.04	3.21e-08	3.61e-06
regulation of cell division (GO:0051302)	142	19	2.39	+	7.94	2.54e-11	4.51e-09
regulation of cell cycle process (GO:0010564)	522	69	8.79	+	7.85	2.84e-38	2.4e-35
regulation of DNA replication (GO:0006275)	85	11	1.43	+	7.68	5.59e-07	5.18e-05
positive regulation of cell cycle (GO:0045787)	249	32	4.19	+	7.63	9.46e-18	3.78e-15
double-strand break repair via homologous recombination (GO:0000724)	94	12	1.58	+	7.58	1.95e-07	2e-05
positive regulation of cell division (GO:0051781)	63	8	1.06	+	7.54	2.26e-05	0.0017
regulation of myoblast differentiation (GO:0045661)	40	5	0.67	+	7.42	0.000861	0.0452
regulation of mitotic cell cycle phase transition (GO:1901990)	217	27	3.66	+	7.39	7.53e-15	1.93e-12
regulation of cell cycle phase transition (GO:1901987)	298	37	5.02	+	7.37	6.66e-20	3.42e-17
cell cycle checkpoint signaling (GO:0000075)	129	16	2.17	+	7.36	2.61e-09	3.47e-07
positive regulation of mitotic cell cycle phase transition (GO:1901992)	66	8	1.11	+	7.2	3.06e-05	0.00226
positive regulation of cell cycle phase transition (GO:1901989)	84	10	1.41	+	7.07	3.63e-06	0.000302
double-strand break repair (GO:0006302)	169	20	2.85	+	7.03	5.65e-11	9.55e-09
regulation of chromosome organization (GO:0033044)	237	28	3.99	+	7.01	7.71e-15	1.94e-12
negative regulation of mitotic cell cycle phase transition (GO:1901991)	120	14	2.02	+	6.93	5.23e-08	5.61e-06
negative regulation of cell cycle phase transition (GO:1901988)	175	20	2.95	+	6.79	9.97e-11	1.63e-08
DNA recombination (GO:0006310)	181	20	3.05	+	6.56	1.72e-10	2.75e-08
regulation of microtubule cytoskeleton organization (GO:0070507)	128	14	2.16	+	6.49	1.09e-07	1.14e-05
regulation of mitotic cell cycle (GO:0007346)	359	39	6.05	+	6.45	4.45e-19	2.2e-16
negative regulation of mitotic cell cycle (GO:0045930)	176	19	2.96	+	6.41	7.08e-10	1.02e-07
microtubule-based process (GO:0007017)	707	75	11.91	+	6.3	9.82e-36	7.84e-33
negative regulation of cell cycle (GO:0045786)	283	30	4.77	+	6.29	1.15e-14	2.84e-12
female gamete generation (GO:0007292)	97	10	1.63	+	6.12	1.17e-05	0.000932
chromosome organization (GO:0051276)	995	101	16.76	+	6.03	3.42e-47	4.1e-44
regulation of microtubule polymerization or depolymerization (GO:0031110)	79	8	1.33	+	6.01	9.85e-05	0.00635
regulation of cell cycle (GO:0051726)	840	85	14.15	+	6.01	3.07e-39	2.95e-36
establishment of organelle localization (GO:0051656)	299	30	5.04	+	5.96	4.32e-14	1e-11
DNA replication (GO:0006260)	161	16	2.71	+	5.9	4.61e-08	4.98e-06
DNA geometric change (GO:0032392)	85	8	1.43	+	5.59	0.000158	0.00993
protein-DNA complex assembly (GO:0065004)	216	20	3.64	+	5.5	2.92e-09	3.85e-07
DNA repair (GO:0006281)	395	36	6.65	+	5.41	1.74e-15	4.82e-13
establishment of cell polarity (GO:0030010)	99	9	1.67	+	5.4	7.9e-05	0.00526
DNA-dependent DNA replication (GO:0006261)	111	10	1.87	+	5.35	3.43e-05	0.00247
regulation of microtubule-based process (GO:0032886)	207	18	3.49	+	5.16	4.44e-08	4.87e-06
positive regulation of mitotic cell cycle (GO:0045931)	93	8	1.57	+	5.11	0.000279	0.0166
protein-DNA complex subunit organization (GO:0071824)	249	21	4.19	+	5.01	5.46e-09	7.07e-07
DNA conformation change (GO:0071103)	305	25	5.14	+	4.87	3.25e-10	5.07e-08
DNA metabolic process (GO:0006259)	594	48	10.01	+	4.8	2.28e-18	1.06e-15
protein polymerization (GO:0051258)	87	7	1.47	+	4.78	0.000964	0.049
negative regulation of organelle organization (GO:0010639)	276	22	4.65	+	4.73	6.15e-09	7.9e-07
DNA packaging (GO:0006323)	215	17	3.62	+	4.69	3.7e-07	3.57e-05
regulation of reproductive process (GO:2000241)	144	11	2.43	+	4.54	5.75e-05	0.00397
establishment or maintenance of cell polarity (GO:0007163)	162	12	2.73	+	4.4	3.54e-05	0.00252
organelle localization (GO:0051640)	420	30	7.07	+	4.24	1.23e-10	1.98e-08
cytoskeleton organization (GO:0007010)	1056	75	17.79	+	4.22	2.67e-25	1.74e-22
regulation of DNA repair (GO:0006282)	114	8	1.92	+	4.17	0.000984	0.0496
cellular response to DNA damage stimulus (GO:0006974)	617	43	10.39	+	4.14	2.02e-14	4.75e-12
regulation of organelle assembly (GO:1902115)	162	11	2.73	+	4.03	0.000154	0.00972
microtubule-based movement (GO:0007018)	304	20	5.12	+	3.91	5.52e-07	5.15e-05
regulation of neuron differentiation (GO:0045664)	140	9	2.36	+	3.82	0.000871	0.0454
organelle assembly (GO:0070925)	670	42	11.29	+	3.72	1.13e-12	2.23e-10
regulation of organelle organization (GO:0033043)	988	61	16.64	+	3.67	8.94e-18	3.67e-15
regulation of protein serine/threonine kinase activity (GO:0071900)	379	23	6.38	+	3.6	3.01e-07	2.94e-05
positive regulation of DNA metabolic process (GO:0051054)	170	10	2.86	+	3.49	0.000875	0.0454
regulation of DNA metabolic process (GO:0051052)	302	17	5.09	+	3.34	2.66e-05	0.00197
histone modification (GO:0016570)	352	19	5.93	+	3.2	1.57e-05	0.00123
organelle organization (GO:0006996)	3171	169	53.41	+	3.16	2.43e-45	2.5e-42
covalent chromatin modification (GO:0016569)	357	19	6.01	+	3.16	1.89e-05	0.00147
cellular process involved in reproduction in multicellular organism (GO:0022412)	292	14	4.92	+	2.85	0.000634	0.0349
regulation of protein kinase activity (GO:0045859)	606	29	10.21	+	2.84	9.77e-07	8.78e-05
negative regulation of cellular component organization (GO:0051129)	554	26	9.33	+	2.79	5.02e-06	0.000415
reproduction (GO:0000003)	1024	48	17.25	+	2.78	4.1e-10	6.33e-08
positive regulation of transferase activity (GO:0051347)	498	23	8.39	+	2.74	2.25e-05	0.0017
reproductive process (GO:0022414)	1020	47	17.18	+	2.74	1.08e-09	1.51e-07
regulation of transferase activity (GO:0051338)	786	36	13.24	+	2.72	1.28e-07	1.33e-05
protein phosphorylation (GO:0006468)	641	29	10.8	+	2.69	2.83e-06	0.000239
gamete generation (GO:0007276)	465	21	7.83	+	2.68	6.92e-05	0.00467
chromatin organization (GO:0006325)	693	31	11.67	+	2.66	1.59e-06	0.000138
regulation of cytoskeleton organization (GO:0051493)	454	20	7.65	+	2.62	0.000141	0.00898
cellular response to stress (GO:0033554)	1243	54	20.94	+	2.58	6.23e-10	9.23e-08
positive regulation of organelle organization (GO:0010638)	486	21	8.19	+	2.57	0.000125	0.00802
positive regulation of protein kinase activity (GO:0045860)	371	16	6.25	+	2.56	0.000798	0.0425
regulation of kinase activity (GO:0043549)	705	30	11.87	+	2.53	9.89e-06	0.000807
regulation of cellular component organization (GO:0051128)	1845	77	31.08	+	2.48	3.54e-13	7.83e-11
protein localization to organelle (GO:0033365)	561	23	9.45	+	2.43	0.000178	0.0111
multicellular organismal reproductive process (GO:0048609)	531	21	8.94	+	2.35	0.000481	0.0271
cellular component organization (GO:0016043)	4771	183	80.36	+	2.28	9.89e-31	7.48e-28
multicellular organism reproduction (GO:0032504)	551	21	9.28	+	2.26	0.000685	0.0372
cellular component organization or biogenesis (GO:0071840)	4995	185	84.13	+	2.2	3.06e-29	2.2e-26
phosphorylation (GO:0016310)	845	31	14.23	+	2.18	7.15e-05	0.00478
cellular component assembly (GO:0022607)	2021	73	34.04	+	2.14	8.49e-10	1.21e-07
cellular protein-containing complex assembly (GO:0034622)	820	29	13.81	+	2.1	0.000274	0.0163
positive regulation of cellular component organization (GO:0051130)	853	29	14.37	+	2.02	0.000609	0.0337
positive regulation of protein modification process (GO:0031401)	826	28	13.91	+	2.01	0.000838	0.0441
regulation of protein phosphorylation (GO:0001932)	977	33	16.46	+	2.01	0.000209	0.0129
nucleic acid metabolic process (GO:0090304)	1806	60	30.42	+	1.97	6.22e-07	5.73e-05
cellular component biogenesis (GO:0044085)	2273	75	38.29	+	1.96	2.82e-08	3.24e-06
movement of cell or subcellular component (GO:0006928)	1224	39	20.62	+	1.89	0.000232	0.0142
regulation of protein modification process (GO:0031399)	1332	41	22.44	+	1.83	0.000272	0.0163
intracellular signal transduction (GO:0035556)	1187	36	19.99	+	1.8	0.00078	0.0418
protein-containing complex subunit organization (GO:0043933)	1243	37	20.94	+	1.77	0.000982	0.0497
cellular localization (GO:0051641)	2019	60	34.01	+	1.76	2e-05	0.00155
nucleobase-containing compound metabolic process (GO:0006139)	2242	65	37.76	+	1.72	2.11e-05	0.00162
response to stress (GO:0006950)	2505	70	42.19	+	1.66	3.62e-05	0.00256
heterocycle metabolic process (GO:0046483)	2353	65	39.63	+	1.64	9.44e-05	0.00611
cellular aromatic compound metabolic process (GO:0006725)	2421	65	40.78	+	1.59	0.000227	0.014
organic cyclic compound metabolic process (GO:1901360)	2590	66	43.62	+	1.51	0.000863	0.0451
cellular macromolecule metabolic process (GO:0044260)	4334	104	73	+	1.42	0.000139	0.00887
positive regulation of cellular process (GO:0048522)	4611	107	77.67	+	1.38	0.000418	0.0236
cellular process (GO:0009987)	15597	312	262.71	+	1.19	2.37e-08	2.75e-06
biological_process (GO:0008150)	18545	339	312.36	+	1.09	0.000333	0.0196
Unclassified (UNCLASSIFIED)	4253	45	71.64	-	0.63	0.000333	0.0195
response to chemical (GO:0042221)	3792	36	63.87	-	0.56	7.14e-05	0.0048
transport (GO:0006810)	3448	26	58.08	-	0.45	1.09e-06	9.72e-05
organic substance transport (GO:0071702)	1656	12	27.89	-	0.43	0.000927	0.0474
gene expression (GO:0010467)	1934	14	32.58	-	0.43	0.000269	0.0162
catabolic process (GO:0009056)	1689	12	28.45	-	0.42	0.000711	0.0384
system process (GO:0003008)	2158	11	36.35	-	0.3	8.36e-07	7.61e-05
G protein-coupled receptor signaling pathway (GO:0007186)	1746	8	29.41	-	0.27	3.58e-06	0.000299
organonitrogen compound biosynthetic process (GO:1901566)	1320	6	22.23	-	0.27	8.33e-05	0.00552
cation transport (GO:0006812)	829	3	13.96	-	0.21	0.000785	0.0419
cellular amide metabolic process (GO:0043603)	848	3	14.28	-	0.21	0.000825	0.0437
ion transmembrane transport (GO:0034220)	875	3	14.74	-	0.2	0.000396	0.0225
ion transport (GO:0006811)	1172	4	19.74	-	0.2	3.07e-05	0.00225
transmembrane transport (GO:0055085)	1247	4	21	-	0.19	1.07e-05	0.000872
nervous system process (GO:0050877)	1759	5	29.63	-	0.17	2.95e-08	3.37e-06
sensory perception (GO:0007600)	1426	3	24.02	-	0.12	1.42e-07	1.47e-05
detection of stimulus (GO:0051606)	1216	0	20.48	-	< 0.01	1.92e-09	2.6e-07
detection of chemical stimulus involved in sensory perception of smell (GO:0050911)	1043	0	17.57	-	< 0.01	3.2e-08	3.62e-06
detection of chemical stimulus involved in sensory perception (GO:0050907)	1084	0	18.26	-	< 0.01	1.41e-08	1.7e-06
detection of stimulus involved in sensory perception (GO:0050906)	1132	0	19.07	-	< 0.01	6.23e-09	7.92e-07
detection of chemical stimulus (GO:0009593)	1105	0	18.61	-	< 0.01	9.39e-09	1.15e-06
sensory perception of smell (GO:0007608)	1063	0	17.9	-	< 0.01	2.12e-08	2.48e-06
sensory perception of chemical stimulus (GO:0007606)	1129	0	19.02	-	< 0.01	6.23e-09	7.86e-07
GO cellular component complete	Bos taurus - REFLIST (22798)	upload_1 (384)	upload_1 (expected)	upload_1 (over/under)	upload_1 (fold Enrichment)	upload_1 (raw P-value)	upload_1 (FDR)
cyclin B1-CDK1 complex (GO:0097125)	3	3	0.05	+	59.37	8.69e-05	0.00243
Dbf4-dependent protein kinase complex (GO:0031431)	2	2	0.03	+	59.37	0.00161	0.0313
centralspindlin complex (GO:0097149)	2	2	0.03	+	59.37	0.00161	0.031
condensin complex (GO:0000796)	8	7	0.13	+	51.95	1.86e-09	8.44e-08
Ndc80 complex (GO:0031262)	4	3	0.07	+	44.53	0.00015	0.00401
NMS complex (GO:0031617)	4	3	0.07	+	44.53	0.00015	0.00395
chromosome passenger complex (GO:0032133)	7	5	0.12	+	42.41	8.75e-07	3.31e-05
meiotic spindle midzone (GO:1990385)	3	2	0.05	+	39.58	0.00265	0.0467
outer kinetochore (GO:0000940)	14	8	0.24	+	33.93	1.38e-09	6.4e-08
cyclin A2-CDK2 complex (GO:0097124)	6	3	0.1	+	29.68	0.000352	0.00818
meiotic spindle (GO:0072687)	16	7	0.27	+	25.97	6.32e-08	2.73e-06
mitotic spindle midzone (GO:1990023)	12	5	0.2	+	24.74	6.38e-06	0.000219
chromocenter (GO:0010369)	13	5	0.22	+	22.83	8.72e-06	0.000282
centriolar subdistal appendage (GO:0120103)	8	3	0.13	+	22.26	0.000674	0.0146
contractile ring (GO:0070938)	11	4	0.19	+	21.59	8.75e-05	0.00241
kinetochore (GO:0000776)	130	47	2.19	+	21.46	3.59e-43	7.23e-41
spindle midzone (GO:0051233)	36	13	0.61	+	21.44	8.85e-13	4.34e-11
condensed chromosome, centromeric region (GO:0000779)	139	50	2.34	+	21.36	8.15e-46	2.11e-43
chromosome, centromeric region (GO:0000775)	180	59	3.03	+	19.46	4.12e-52	1.87e-49
pronucleus (GO:0045120)	10	3	0.17	+	17.81	0.00114	0.0235
spindle pole centrosome (GO:0031616)	15	4	0.25	+	15.83	0.000236	0.00595
microtubule plus-end (GO:0035371)	19	5	0.32	+	15.62	3.98e-05	0.00119
condensed chromosome (GO:0000793)	217	56	3.66	+	15.32	1.2e-44	2.73e-42
chromosomal region (GO:0098687)	262	66	4.41	+	14.96	4.26e-52	1.55e-49
XY body (GO:0001741)	12	3	0.2	+	14.84	0.00177	0.0338
mitotic spindle pole (GO:0097431)	32	8	0.54	+	14.84	2.55e-07	9.85e-06
anaphase-promoting complex (GO:0005680)	22	5	0.37	+	13.49	7.26e-05	0.00206
kinesin complex (GO:0005871)	41	9	0.69	+	13.03	1.18e-07	4.97e-06
spindle microtubule (GO:0005876)	64	14	1.08	+	12.99	3.62e-11	1.73e-09
cyclin-dependent protein kinase holoenzyme complex (GO:0000307)	46	10	0.77	+	12.91	2.5e-08	1.11e-06
germ cell nucleus (GO:0043073)	19	4	0.32	+	12.5	0.000511	0.0116
spindle pole (GO:0000922)	128	26	2.16	+	12.06	6.2e-19	4.69e-17
mitotic spindle (GO:0072686)	140	28	2.36	+	11.87	3.84e-20	3.49e-18
microtubule end (GO:1990752)	30	6	0.51	+	11.87	2.54e-05	0.000782
pericentric heterochromatin (GO:0005721)	20	4	0.34	+	11.87	0.000606	0.0134
spindle (GO:0005819)	320	58	5.39	+	10.76	8.73e-39	1.59e-36
centriole (GO:0005814)	123	21	2.07	+	10.14	3.24e-14	1.68e-12
midbody (GO:0030496)	156	23	2.63	+	8.75	3.13e-14	1.67e-12
microtubule (GO:0005874)	339	43	5.71	+	7.53	2.59e-23	2.61e-21
replication fork (GO:0005657)	66	8	1.11	+	7.2	3.06e-05	0.000926
serine/threonine protein kinase complex (GO:1902554)	85	10	1.43	+	6.98	4e-06	0.000142
nuclear ubiquitin ligase complex (GO:0000152)	43	5	0.72	+	6.9	0.00116	0.0236
intercellular bridge (GO:0045171)	63	7	1.06	+	6.6	0.000158	0.00411
microtubule associated complex (GO:0005875)	133	14	2.24	+	6.25	1.68e-07	6.77e-06
chromosome (GO:0005694)	1078	112	18.16	+	6.17	1.06e-53	6.41e-51
protein kinase complex (GO:1902911)	97	10	1.63	+	6.12	1.17e-05	0.000365
centriolar satellite (GO:0034451)	94	9	1.58	+	5.68	5.45e-05	0.00157
centrosome (GO:0005813)	534	51	8.99	+	5.67	2.09e-22	2e-20
microtubule cytoskeleton (GO:0015630)	1146	108	19.3	+	5.6	7.66e-48	2.32e-45
cytoplasmic microtubule (GO:0005881)	64	6	1.08	+	5.57	0.00107	0.0223
microtubule organizing center (GO:0005815)	699	61	11.77	+	5.18	8.07e-25	9.15e-23
polymeric cytoskeletal fiber (GO:0099513)	596	49	10.04	+	4.88	5.06e-19	3.99e-17
nuclear chromosome (GO:0000228)	185	15	3.12	+	4.81	1.35e-06	4.98e-05
supramolecular complex (GO:0099080)	1059	85	17.84	+	4.77	2.5e-32	3.49e-30
chromosome, telomeric region (GO:0000781)	91	7	1.53	+	4.57	0.00123	0.0248
DNA packaging complex (GO:0044815)	166	12	2.8	+	4.29	4.42e-05	0.00129
supramolecular fiber (GO:0099512)	761	51	12.82	+	3.98	2.67e-16	1.73e-14
supramolecular polymer (GO:0099081)	769	51	12.95	+	3.94	3.98e-16	2.49e-14
cytoskeleton (GO:0005856)	1960	121	33.01	+	3.67	2.34e-36	3.87e-34
chromatin (GO:0000785)	584	30	9.84	+	3.05	1.52e-07	6.26e-06
intracellular non-membrane-bounded organelle (GO:0043232)	4167	209	70.19	+	2.98	1.78e-55	3.23e-52
non-membrane-bounded organelle (GO:0043228)	4168	209	70.2	+	2.98	1.85e-55	1.68e-52
transferase complex, transferring phosphorus-containing groups (GO:0061695)	250	12	4.21	+	2.85	0.0015	0.0296
nuclear envelope (GO:0005635)	335	14	5.64	+	2.48	0.0022	0.0407
nucleoplasm (GO:0005654)	3018	120	50.83	+	2.36	1.48e-19	1.22e-17
nuclear lumen (GO:0031981)	3439	130	57.93	+	2.24	1.44e-19	1.25e-17
nuclear body (GO:0016604)	668	25	11.25	+	2.22	0.000355	0.00816
organelle lumen (GO:0043233)	3869	134	65.17	+	2.06	5.46e-17	3.96e-15
intracellular organelle lumen (GO:0070013)	3869	134	65.17	+	2.06	5.46e-17	3.81e-15
membrane-enclosed lumen (GO:0031974)	3869	134	65.17	+	2.06	5.46e-17	3.67e-15
nucleus (GO:0005634)	6528	225	109.95	+	2.05	1.51e-33	2.29e-31
nuclear protein-containing complex (GO:0140513)	1169	37	19.69	+	1.88	0.000292	0.00717
intracellular organelle (GO:0043229)	11973	309	201.67	+	1.53	1.46e-29	1.89e-27
protein-containing complex (GO:0032991)	5161	132	86.93	+	1.52	2.16e-07	8.52e-06
cytosol (GO:0005829)	3222	82	54.27	+	1.51	0.000159	0.00407
organelle (GO:0043226)	12260	311	206.5	+	1.51	2.61e-28	3.16e-26
membrane-bounded organelle (GO:0043227)	10991	261	185.13	+	1.41	1.21e-14	6.67e-13
intracellular membrane-bounded organelle (GO:0043231)	10586	251	178.31	+	1.41	1.91e-13	9.65e-12
intracellular anatomical structure (GO:0005622)	13780	324	232.1	+	1.4	6.32e-24	6.75e-22
cytoplasm (GO:0005737)	10379	211	174.82	+	1.21	0.000289	0.00719
cellular anatomical entity (GO:0110165)	19253	354	324.29	+	1.09	8.84e-06	0.000281
cellular_component (GO:0005575)	19386	356	326.53	+	1.09	8.59e-06	0.000284
cell periphery (GO:0071944)	5560	56	93.65	-	0.6	3.39e-06	0.000123
plasma membrane (GO:0005886)	5139	51	86.56	-	0.59	6.03e-06	0.000211
membrane (GO:0016020)	9417	83	158.62	-	0.52	7.51e-16	4.55e-14
organelle membrane (GO:0031090)	2643	22	44.52	-	0.49	0.000138	0.00375
Unclassified (UNCLASSIFIED)	3412	28	57.47	-	0.49	8.59e-06	0.000289
vesicle (GO:0031982)	1672	13	28.16	-	0.46	0.00196	0.0367
cytoplasmic vesicle (GO:0031410)	1551	12	26.12	-	0.46	0.00273	0.0477
intracellular vesicle (GO:0097708)	1559	12	26.26	-	0.46	0.00277	0.0478
bounding membrane of organelle (GO:0098588)	1346	9	22.67	-	0.4	0.00192	0.0363
intrinsic component of membrane (GO:0031224)	6471	43	108.99	-	0.39	9.76e-16	5.71e-14
integral component of membrane (GO:0016021)	6370	42	107.29	-	0.39	1.17e-15	6.63e-14
membrane protein complex (GO:0098796)	1205	6	20.3	-	0.3	0.000297	0.0072
mitochondrial envelope (GO:0005740)	768	3	12.94	-	0.23	0.00221	0.0404
ribonucleoprotein complex (GO:1990904)	865	3	14.57	-	0.21	0.000569	0.0128
mitochondrial membrane (GO:0031966)	723	2	12.18	-	0.16	0.000912	0.0195
endosome (GO:0005768)	739	2	12.45	-	0.16	0.000625	0.0137
Golgi apparatus subcompartment (GO:0098791)	576	1	9.7	-	0.1	0.00133	0.0265
Golgi membrane (GO:0000139)	436	0	7.34	-	< 0.01	0.00103	0.0218
ribosome (GO:0005840)	402	0	6.77	-	< 0.01	0.00233	0.0415
lytic vacuole (GO:0000323)	399	0	6.72	-	< 0.01	0.0023	0.0418
vacuole (GO:0005773)	505	0	8.51	-	< 0.01	0.000316	0.00755
lysosome (GO:0005764)	399	0	6.72	-	< 0.01	0.0023	0.0414
mitochondrial inner membrane (GO:0005743)	522	0	8.79	-	< 0.01	0.000334	0.00788
GO molecular function complete	Bos taurus - REFLIST (22798)	upload_1 (384)	upload_1 (expected)	upload_1 (over/under)	upload_1 (fold Enrichment)	upload_1 (raw P-value)	upload_1 (FDR)
histone kinase activity (H3-T3 specific) (GO:0072354)	3	3	0.05	+	59.37	8.69e-05	0.00741
CXCR3 chemokine receptor binding (GO:0048248)	4	3	0.07	+	44.53	0.00015	0.0123
kinetochore binding (GO:0043515)	6	3	0.1	+	29.68	0.000352	0.0274
DNA-methyltransferase activity (GO:0009008)	6	3	0.1	+	29.68	0.000352	0.0269
anaphase-promoting complex binding (GO:0010997)	7	3	0.12	+	25.44	0.000496	0.0367
histone serine kinase activity (GO:0035174)	7	3	0.12	+	25.44	0.000496	0.0361
histone threonine kinase activity (GO:0035184)	8	3	0.13	+	22.26	0.000674	0.0446
histone kinase activity (GO:0035173)	18	6	0.3	+	19.79	2.08e-06	0.000214
DNA binding, bending (GO:0008301)	19	6	0.32	+	18.75	2.7e-06	0.000272
four-way junction DNA binding (GO:0000400)	18	5	0.3	+	16.49	3.2e-05	0.00308
ATP-dependent microtubule motor activity, plus-end-directed (GO:0008574)	18	5	0.3	+	16.49	3.2e-05	0.00302
DNA secondary structure binding (GO:0000217)	31	8	0.52	+	15.32	2.07e-07	2.78e-05
microtubule motor activity (GO:0003777)	69	16	1.16	+	13.77	6.55e-13	2.9e-10
ATP-dependent microtubule motor activity (GO:1990939)	69	16	1.16	+	13.77	6.55e-13	2.64e-10
cyclin-dependent protein serine/threonine kinase regulator activity (GO:0016538)	54	10	0.91	+	10.99	9.46e-08	1.35e-05
microtubule binding (GO:0008017)	256	41	4.31	+	9.51	1.03e-25	4.57e-22
motor activity (GO:0003774)	112	17	1.89	+	9.01	4.9e-11	1.36e-08
single-stranded DNA binding (GO:0003697)	102	14	1.72	+	8.15	8.11e-09	1.5e-06
tubulin binding (GO:0015631)	351	43	5.91	+	7.27	8.87e-23	1.97e-19
structural constituent of cytoskeleton (GO:0005200)	55	6	0.93	+	6.48	0.000512	0.0366
protein kinase regulator activity (GO:0019887)	158	15	2.66	+	5.64	2.1e-07	2.74e-05
catalytic activity, acting on DNA (GO:0140097)	287	25	4.83	+	5.17	9.91e-11	2.59e-08
kinase regulator activity (GO:0019207)	188	15	3.17	+	4.74	1.62e-06	0.000171
ATPase, acting on DNA (GO:0008094)	175	12	2.95	+	4.07	7.12e-05	0.00619
histone binding (GO:0042393)	217	13	3.66	+	3.56	0.00013	0.0109
nucleoside-triphosphatase activity (GO:0017111)	466	27	7.85	+	3.44	6.74e-08	9.96e-06
ATPase (GO:0016887)	523	30	8.81	+	3.41	1.52e-08	2.7e-06
protein threonine kinase activity (GO:0106311)	192	11	3.23	+	3.4	0.000604	0.0412
protein serine kinase activity (GO:0106310)	192	11	3.23	+	3.4	0.000604	0.0406
chromatin binding (GO:0003682)	512	29	8.62	+	3.36	3.45e-08	5.67e-06
cytoskeletal protein binding (GO:0008092)	884	49	14.89	+	3.29	9.54e-13	3.53e-10
protein kinase binding (GO:0019901)	510	27	8.59	+	3.14	3.7e-07	4.32e-05
hydrolase activity, acting on acid anhydrides, in phosphorus-containing anhydrides (GO:0016818)	538	28	9.06	+	3.09	3.11e-07	3.83e-05
hydrolase activity, acting on acid anhydrides (GO:0016817)	538	28	9.06	+	3.09	3.11e-07	3.73e-05
pyrophosphatase activity (GO:0016462)	526	27	8.86	+	3.05	6.55e-07	7.45e-05
protein serine/threonine kinase activity (GO:0004674)	390	20	6.57	+	3.04	1.9e-05	0.00188
kinase binding (GO:0019900)	566	28	9.53	+	2.94	8.14e-07	9.02e-05
ATP binding (GO:0005524)	1419	68	23.9	+	2.85	1.78e-14	2.64e-11
adenyl ribonucleotide binding (GO:0032559)	1464	68	24.66	+	2.76	7.43e-14	8.24e-11
adenyl nucleotide binding (GO:0030554)	1475	68	24.84	+	2.74	1.04e-13	6.61e-11
purine ribonucleoside triphosphate binding (GO:0035639)	1802	77	30.35	+	2.54	8.51e-14	6.29e-11
protein kinase activity (GO:0004672)	564	24	9.5	+	2.53	5.24e-05	0.00474
purine nucleotide binding (GO:0017076)	1876	79	31.6	+	2.5	7.44e-14	6.6e-11
purine ribonucleotide binding (GO:0032555)	1859	78	31.31	+	2.49	2.08e-13	1.15e-10
ribonucleotide binding (GO:0032553)	1874	78	31.56	+	2.47	2.54e-13	1.25e-10
carbohydrate derivative binding (GO:0097367)	2162	82	36.42	+	2.25	5.67e-12	1.93e-09
nucleotide binding (GO:0000166)	2137	80	35.99	+	2.22	1.86e-11	5.9e-09
nucleoside phosphate binding (GO:1901265)	2137	80	35.99	+	2.22	1.86e-11	5.51e-09
phosphotransferase activity, alcohol group as acceptor (GO:0016773)	670	24	11.29	+	2.13	0.00071	0.0463
anion binding (GO:0043168)	2316	81	39.01	+	2.08	5.16e-10	1.27e-07
small molecule binding (GO:0036094)	2444	81	41.17	+	1.97	4.32e-09	8.34e-07
DNA binding (GO:0003677)	2201	68	37.07	+	1.83	1.43e-06	0.000154
enzyme binding (GO:0019899)	1587	49	26.73	+	1.83	5.1e-05	0.00472
identical protein binding (GO:0042802)	1510	44	25.43	+	1.73	0.000601	0.0416
heterocyclic compound binding (GO:1901363)	5540	148	93.31	+	1.59	1.06e-09	2.47e-07
organic cyclic compound binding (GO:0097159)	5616	149	94.59	+	1.58	1.29e-09	2.86e-07
protein binding (GO:0005515)	6248	160	105.24	+	1.52	3.21e-09	6.47e-07
nucleic acid binding (GO:0003676)	3463	86	58.33	+	1.47	0.000249	0.0197
ion binding (GO:0043167)	5219	118	87.91	+	1.34	0.000474	0.0357
binding (GO:0005488)	12300	265	207.18	+	1.28	3.04e-09	6.43e-07
transmembrane transporter activity (GO:0022857)	1154	5	19.44	-	0.26	0.000202	0.0163
transporter activity (GO:0005215)	1250	5	21.05	-	0.24	5.28e-05	0.00468
signaling receptor activity (GO:0038023)	2072	8	34.9	-	0.23	3.95e-08	6.26e-06
molecular transducer activity (GO:0060089)	2072	8	34.9	-	0.23	3.95e-08	6.05e-06
transmembrane signaling receptor activity (GO:0004888)	1906	7	32.1	-	0.22	9.84e-08	1.36e-05
ion transmembrane transporter activity (GO:0015075)	873	3	14.7	-	0.2	0.000588	0.0414
G protein-coupled receptor activity (GO:0004930)	1484	4	25	-	0.16	2.88e-07	3.65e-05
olfactory receptor activity (GO:0004984)	1043	0	17.57	-	< 0.01	3.2e-08	5.46e-06

## Sheet: C3
Analysis Type:	PANTHER Overrepresentation Test (Released 20210224)
Annotation Version and Release Date:	GO Ontology database DOI: 10.5281/zenodo.4735677 Released 2021-05-01
Analyzed List:	upload_1 (Bos taurus)
Reference List:	Bos taurus (all genes in database)
Test Type:	FISHER
Correction:	FDR
GO biological process complete	Bos taurus - REFLIST (22798)	upload_1 (570)	upload_1 (expected)	upload_1 (over/under)	upload_1 (fold Enrichment)	upload_1 (raw P-value)	upload_1 (FDR)
skeletal muscle tissue growth (GO:0048630)	3	3	0.08	+	40	0.000273	0.0385
farnesyl diphosphate metabolic process (GO:0045338)	6	4	0.15	+	26.66	6.54e-05	0.0119
myotube differentiation involved in skeletal muscle regeneration (GO:0014908)	8	4	0.2	+	20	0.000148	0.0232
regulation of skeletal muscle contraction (GO:0014819)	10	4	0.25	+	16	0.000289	0.0399
skeletal muscle contraction (GO:0003009)	21	8	0.53	+	15.24	3.26e-07	0.00013
positive regulation of myotube differentiation (GO:0010831)	11	4	0.28	+	14.54	0.000386	0.0474
positive regulation of skeletal muscle tissue development (GO:0048643)	16	5	0.4	+	12.5	0.000125	0.0202
musculoskeletal movement (GO:0050881)	31	9	0.78	+	11.61	4e-07	0.000155
multicellular organismal movement (GO:0050879)	31	9	0.78	+	11.61	4e-07	0.000151
sterol biosynthetic process (GO:0016126)	32	9	0.8	+	11.25	5.01e-07	0.00018
skeletal muscle cell differentiation (GO:0035914)	43	12	1.08	+	11.16	6.67e-09	3.42e-06
secondary palate development (GO:0062009)	18	5	0.45	+	11.11	0.000198	0.0288
secondary alcohol biosynthetic process (GO:1902653)	29	8	0.73	+	11.03	2.47e-06	0.000724
cholesterol biosynthetic process (GO:0006695)	29	8	0.73	+	11.03	2.47e-06	0.00071
regulation of myotube differentiation (GO:0010830)	33	9	0.83	+	10.91	6.24e-07	0.000214
skeletal muscle tissue development (GO:0007519)	97	25	2.43	+	10.31	2.08e-16	4.99e-13
skeletal muscle organ development (GO:0060538)	102	26	2.55	+	10.2	6.53e-17	1.88e-13
positive regulation of muscle organ development (GO:0048636)	20	5	0.5	+	10	0.000301	0.0408
positive regulation of striated muscle tissue development (GO:0045844)	20	5	0.5	+	10	0.000301	0.0404
myoblast fusion (GO:0007520)	20	5	0.5	+	10	0.000301	0.04
positive regulation of muscle tissue development (GO:1901863)	21	5	0.53	+	9.52	0.000365	0.0456
cell-cell fusion (GO:0140253)	26	6	0.65	+	9.23	0.000108	0.0179
syncytium formation by plasma membrane fusion (GO:0000768)	26	6	0.65	+	9.23	0.000108	0.0177
syncytium formation (GO:0006949)	27	6	0.68	+	8.89	0.00013	0.0207
positive regulation of striated muscle cell differentiation (GO:0051155)	33	7	0.83	+	8.48	4.59e-05	0.00891
cardiac muscle cell development (GO:0055013)	39	8	0.98	+	8.2	1.62e-05	0.00376
regulation of myoblast differentiation (GO:0045661)	40	8	1	+	8	1.91e-05	0.00435
cardiac cell development (GO:0055006)	41	8	1.03	+	7.8	2.23e-05	0.00486
regulation of striated muscle cell differentiation (GO:0051153)	57	11	1.43	+	7.72	7.2e-07	0.00024
myotube differentiation (GO:0014902)	52	10	1.3	+	7.69	2.37e-06	0.00071
muscle cell development (GO:0055001)	115	22	2.88	+	7.65	2.48e-12	2.38e-09
muscle organ development (GO:0007517)	184	35	4.6	+	7.61	8.93e-19	3.21e-15
myofibril assembly (GO:0030239)	48	9	1.2	+	7.5	9.1e-06	0.00226
striated muscle contraction (GO:0006941)	70	13	1.75	+	7.43	1.05e-07	4.57e-05
striated muscle tissue development (GO:0014706)	212	39	5.3	+	7.36	2.46e-20	1.77e-16
striated muscle cell development (GO:0055002)	49	9	1.23	+	7.35	1.05e-05	0.00257
muscle tissue development (GO:0060537)	226	40	5.65	+	7.08	2.7e-20	1.29e-16
positive regulation of muscle cell differentiation (GO:0051149)	41	7	1.03	+	6.83	0.000153	0.0237
striated muscle cell differentiation (GO:0051146)	144	24	3.6	+	6.67	3.4e-12	2.87e-09
muscle cell differentiation (GO:0042692)	186	30	4.65	+	6.45	1.41e-14	2.89e-11
muscle structure development (GO:0061061)	337	54	8.43	+	6.41	3.35e-25	4.81e-21
cardiac muscle cell differentiation (GO:0055007)	58	9	1.45	+	6.21	3.48e-05	0.00715
muscle system process (GO:0003012)	170	26	4.25	+	6.12	2.43e-12	2.5e-09
regulation of muscle adaptation (GO:0043502)	47	7	1.18	+	5.96	0.000325	0.042
muscle contraction (GO:0006936)	143	21	3.58	+	5.87	6.14e-10	3.68e-07
cellular component assembly involved in morphogenesis (GO:0010927)	76	11	1.9	+	5.79	8.66e-06	0.00218
regulation of muscle cell differentiation (GO:0051147)	88	12	2.2	+	5.45	5.9e-06	0.00151
cardiac muscle tissue development (GO:0048738)	116	15	2.9	+	5.17	7.58e-07	0.000248
cardiocyte differentiation (GO:0035051)	78	10	1.95	+	5.13	5.65e-05	0.0108
regulation of muscle contraction (GO:0006937)	97	12	2.43	+	4.95	1.44e-05	0.00346
regulation of muscle system process (GO:0090257)	135	16	3.38	+	4.74	9.37e-07	0.000299
steroid biosynthetic process (GO:0006694)	77	9	1.93	+	4.67	0.000249	0.0354
plasma membrane organization (GO:0007009)	108	12	2.7	+	4.44	3.81e-05	0.00771
regulation of heart contraction (GO:0008016)	119	13	2.98	+	4.37	2.15e-05	0.00476
actomyosin structure organization (GO:0031032)	92	10	2.3	+	4.35	0.000197	0.0291
cardiac chamber morphogenesis (GO:0003206)	97	10	2.43	+	4.12	0.000291	0.0398
cellular response to transforming growth factor beta stimulus (GO:0071560)	98	10	2.45	+	4.08	0.000314	0.0414
organic hydroxy compound biosynthetic process (GO:1901617)	139	14	3.48	+	4.03	2.42e-05	0.00518
regulation of blood circulation (GO:1903522)	152	15	3.8	+	3.95	1.56e-05	0.00367
regulation of neuron differentiation (GO:0045664)	140	13	3.5	+	3.71	0.000101	0.0174
transmembrane receptor protein serine/threonine kinase signaling pathway (GO:0007178)	168	15	4.2	+	3.57	4.56e-05	0.00898
heart development (GO:0007507)	386	33	9.65	+	3.42	4.09e-09	2.18e-06
heart morphogenesis (GO:0003007)	189	15	4.73	+	3.17	0.000155	0.0237
regulation of system process (GO:0044057)	342	27	8.55	+	3.16	4.65e-07	0.000171
circulatory system development (GO:0072359)	661	47	16.53	+	2.84	6.27e-10	3.6e-07
actin filament-based process (GO:0030029)	523	37	13.08	+	2.83	5e-08	2.25e-05
actin cytoskeleton organization (GO:0030036)	485	34	12.13	+	2.8	2.15e-07	8.83e-05
camera-type eye development (GO:0043010)	259	18	6.48	+	2.78	0.000171	0.0256
cellular component morphogenesis (GO:0032989)	450	31	11.25	+	2.76	1.05e-06	0.000327
actin filament organization (GO:0007015)	255	17	6.38	+	2.67	0.000404	0.0492
anatomical structure formation involved in morphogenesis (GO:0048646)	699	43	17.48	+	2.46	1.77e-07	7.5e-05
supramolecular fiber organization (GO:0097435)	451	27	11.28	+	2.39	5.99e-05	0.0113
enzyme linked receptor protein signaling pathway (GO:0007167)	507	30	12.68	+	2.37	2.7e-05	0.00562
tube morphogenesis (GO:0035239)	514	28	12.85	+	2.18	0.000197	0.0289
tissue development (GO:0009888)	1245	67	31.13	+	2.15	1.02e-08	4.89e-06
anatomical structure morphogenesis (GO:0009653)	1735	93	43.38	+	2.14	1.22e-11	9.21e-09
cell adhesion (GO:0007155)	664	35	16.6	+	2.11	8.18e-05	0.0147
cell development (GO:0048468)	1295	68	32.38	+	2.1	1.97e-08	9.12e-06
biological adhesion (GO:0022610)	667	35	16.68	+	2.1	8.49e-05	0.0149
cell morphogenesis (GO:0000902)	559	29	13.98	+	2.07	0.00035	0.0442
animal organ morphogenesis (GO:0009887)	779	40	19.48	+	2.05	3.94e-05	0.00786
cytoskeleton organization (GO:0007010)	1056	53	26.4	+	2.01	3.21e-06	0.000888
animal organ development (GO:0048513)	2339	110	58.48	+	1.88	2.64e-10	1.65e-07
positive regulation of developmental process (GO:0051094)	969	45	24.23	+	1.86	0.000148	0.0234
system development (GO:0048731)	3164	143	79.11	+	1.81	3.28e-12	2.95e-09
positive regulation of multicellular organismal process (GO:0051240)	1057	47	26.43	+	1.78	0.000276	0.0385
multicellular organism development (GO:0007275)	3557	157	88.93	+	1.77	8.26e-13	1.32e-09
nervous system development (GO:0007399)	1550	67	38.75	+	1.73	2.47e-05	0.00521
anatomical structure development (GO:0048856)	3917	168	97.93	+	1.72	1.11e-12	1.6e-09
regulation of multicellular organismal process (GO:0051239)	1995	85	49.88	+	1.7	2.24e-06	0.000686
regulation of transport (GO:0051049)	1236	52	30.9	+	1.68	0.000375	0.0465
regulation of localization (GO:0032879)	2103	87	52.58	+	1.65	5.48e-06	0.00143
regulation of developmental process (GO:0050793)	1862	77	46.55	+	1.65	2.07e-05	0.00465
cell surface receptor signaling pathway (GO:0007166)	1626	67	40.65	+	1.65	0.000107	0.0178
developmental process (GO:0032502)	4218	170	105.46	+	1.61	1.06e-10	7.27e-08
cellular developmental process (GO:0048869)	2641	105	66.03	+	1.59	2.55e-06	0.000719
response to organic substance (GO:0010033)	1963	78	49.08	+	1.59	8.44e-05	0.015
phosphate-containing compound metabolic process (GO:0006796)	1663	66	41.58	+	1.59	0.000332	0.0427
cell differentiation (GO:0030154)	2598	103	64.96	+	1.59	4.08e-06	0.00111
regulation of signaling (GO:0023051)	2608	98	65.21	+	1.5	6.42e-05	0.0118
regulation of cell communication (GO:0010646)	2597	95	64.93	+	1.46	0.000243	0.0349
regulation of biological quality (GO:0065008)	3122	111	78.06	+	1.42	0.000169	0.0256
positive regulation of biological process (GO:0048518)	5030	178	125.76	+	1.42	5.43e-07	0.00019
positive regulation of metabolic process (GO:0009893)	3105	109	77.63	+	1.4	0.000338	0.043
positive regulation of cellular process (GO:0048522)	4611	156	115.29	+	1.35	6.01e-05	0.0112
multicellular organismal process (GO:0032501)	5767	194	144.19	+	1.35	4.5e-06	0.0012
cellular component organization (GO:0016043)	4771	156	119.29	+	1.31	0.000323	0.0422
biological_process (GO:0008150)	18545	499	463.67	+	1.08	0.000101	0.0173
Unclassified (UNCLASSIFIED)	4253	71	106.33	-	0.67	0.000101	0.0171
G protein-coupled receptor signaling pathway (GO:0007186)	1746	11	43.65	-	0.25	4.08e-09	2.26e-06
sensory perception (GO:0007600)	1426	7	35.65	-	0.2	8.18e-09	4.05e-06
sensory perception of smell (GO:0007608)	1063	1	26.58	-	0.04	1.38e-10	9.03e-08
sensory perception of chemical stimulus (GO:0007606)	1129	1	28.23	-	0.04	2.89e-11	2.07e-08
detection of stimulus (GO:0051606)	1216	1	30.4	-	0.03	2.4e-12	2.65e-09
detection of chemical stimulus involved in sensory perception of smell (GO:0050911)	1043	0	26.08	-	< 0.01	7.76e-12	6.19e-09
detection of chemical stimulus involved in sensory perception (GO:0050907)	1084	0	27.1	-	< 0.01	2.18e-12	2.61e-09
detection of stimulus involved in sensory perception (GO:0050906)	1132	0	28.3	-	< 0.01	6.37e-13	1.14e-09
detection of chemical stimulus (GO:0009593)	1105	0	27.63	-	< 0.01	1.49e-12	1.95e-09
GO cellular component complete	Bos taurus - REFLIST (22798)	upload_1 (570)	upload_1 (expected)	upload_1 (over/under)	upload_1 (fold Enrichment)	upload_1 (raw P-value)	upload_1 (FDR)
troponin complex (GO:0005861)	11	5	0.28	+	18.18	2.97e-05	0.00299
sarcoplasmic reticulum membrane (GO:0033017)	19	6	0.48	+	12.63	2.45e-05	0.00261
striated muscle thin filament (GO:0005865)	21	6	0.53	+	11.43	3.92e-05	0.00375
myofilament (GO:0036379)	24	6	0.6	+	10	7.4e-05	0.00671
sarcoplasmic reticulum (GO:0016529)	42	9	1.05	+	8.57	3.5e-06	0.00053
I band (GO:0031674)	99	20	2.48	+	8.08	1.04e-11	4.72e-09
sarcomere (GO:0030017)	145	28	3.63	+	7.72	2.02e-15	1.22e-12
sarcoplasm (GO:0016528)	48	9	1.2	+	7.5	9.1e-06	0.0011
myofibril (GO:0030016)	163	30	4.08	+	7.36	6.21e-16	5.64e-13
contractile fiber (GO:0043292)	170	31	4.25	+	7.29	2.53e-16	4.6e-13
Z disc (GO:0030018)	89	16	2.23	+	7.19	5.38e-09	1.63e-06
sarcolemma (GO:0042383)	89	15	2.23	+	6.74	3.47e-08	7.87e-06
neuromuscular junction (GO:0031594)	59	8	1.48	+	5.42	0.00022	0.0173
cell-substrate junction (GO:0030055)	155	13	3.88	+	3.35	0.000256	0.0193
actin cytoskeleton (GO:0015629)	437	29	10.93	+	2.65	4.62e-06	0.000599
anchoring junction (GO:0070161)	523	33	13.08	+	2.52	3.77e-06	0.000527
supramolecular fiber (GO:0099512)	761	47	19.03	+	2.47	4.1e-08	8.26e-06
supramolecular polymer (GO:0099081)	769	47	19.23	+	2.44	8.03e-08	1.46e-05
cell junction (GO:0030054)	1526	76	38.15	+	1.99	2.96e-08	7.67e-06
supramolecular complex (GO:0099080)	1059	51	26.48	+	1.93	1.45e-05	0.00165
synapse (GO:0045202)	988	45	24.7	+	1.82	0.000176	0.0145
cytoplasm (GO:0005737)	10379	339	259.5	+	1.31	4.49e-11	1.63e-08
intracellular anatomical structure (GO:0005622)	13780	399	344.53	+	1.16	3.2e-06	0.000527
ribonucleoprotein complex (GO:1990904)	865	6	21.63	-	0.28	0.000123	0.0106
GO molecular function complete	Bos taurus - REFLIST (22798)	upload_1 (570)	upload_1 (expected)	upload_1 (over/under)	upload_1 (fold Enrichment)	upload_1 (raw P-value)	upload_1 (FDR)
actin filament binding (GO:0051015)	205	18	5.13	+	3.51	1.01e-05	0.00745
actin binding (GO:0003779)	406	33	10.15	+	3.25	1.28e-08	1.9e-05
cytoskeletal protein binding (GO:0008092)	884	52	22.1	+	2.35	5.07e-08	5.62e-05
protein binding (GO:0005515)	6248	214	156.21	+	1.37	2.13e-07	0.000189
binding (GO:0005488)	12300	358	307.53	+	1.16	2.92e-05	0.0185
G protein-coupled receptor activity (GO:0004930)	1484	8	37.1	-	0.22	9.92e-09	2.2e-05
olfactory receptor activity (GO:0004984)	1043	0	26.08	-	< 0.01	7.76e-12	3.44e-08

## Sheet: C4
Analysis Type:	PANTHER Overrepresentation Test (Released 20210224)
Annotation Version and Release Date:	GO Ontology database DOI: 10.5281/zenodo.4735677 Released 2021-05-01
Analyzed List:	upload_1 (Bos taurus)
Reference List:	Bos taurus (all genes in database)
Test Type:	FISHER
Correction:	FDR
GO biological process complete	Bos taurus - REFLIST (22798)	upload_1 (421)	upload_1 (expected)	upload_1 (over/under)	upload_1 (fold Enrichment)	upload_1 (raw P-value)	upload_1 (FDR)
histone H3-T3 phosphorylation (GO:0072355)	3	3	0.06	+	54.15	0.000114	0.00707
meiotic chromosome condensation (GO:0010032)	6	6	0.11	+	54.15	2.89e-08	3.27e-06
L-serine biosynthetic process (GO:0006564)	4	4	0.07	+	54.15	7.04e-06	0.000547
meiotic sister chromatid cohesion, centromeric (GO:0051754)	3	3	0.06	+	54.15	0.000114	0.00704
female meiosis chromosome segregation (GO:0016321)	3	3	0.06	+	54.15	0.000114	0.00701
mitotic spindle midzone assembly (GO:0051256)	6	5	0.11	+	45.13	8.08e-07	7.4e-05
spindle elongation (GO:0051231)	6	5	0.11	+	45.13	8.08e-07	7.35e-05
mitotic spindle elongation (GO:0000022)	6	5	0.11	+	45.13	8.08e-07	7.31e-05
centromeric sister chromatid cohesion (GO:0070601)	5	4	0.09	+	43.32	1.25e-05	0.000935
mitotic chromosome condensation (GO:0007076)	11	8	0.2	+	39.38	6.94e-10	1.03e-07
positive regulation of ubiquitin protein ligase activity (GO:1904668)	7	5	0.13	+	38.68	1.36e-06	0.00012
kinetochore organization (GO:0051383)	19	12	0.35	+	34.2	1.12e-13	3.73e-11
meiosis II (GO:0007135)	10	6	0.18	+	32.49	2.35e-07	2.38e-05
mitotic centrosome separation (GO:0007100)	5	3	0.09	+	32.49	0.00031	0.0173
regulation of DNA endoreduplication (GO:0032875)	5	3	0.09	+	32.49	0.00031	0.0172
spindle assembly involved in meiosis (GO:0090306)	5	3	0.09	+	32.49	0.00031	0.0171
positive regulation of exit from mitosis (GO:0031536)	5	3	0.09	+	32.49	0.00031	0.0171
meiosis II cell cycle process (GO:0061983)	10	6	0.18	+	32.49	2.35e-07	2.37e-05
CENP-A containing nucleosome assembly (GO:0034080)	7	4	0.13	+	30.94	3.18e-05	0.00221
kinetochore assembly (GO:0051382)	14	8	0.26	+	30.94	2.8e-09	3.72e-07
centrosome separation (GO:0051299)	7	4	0.13	+	30.94	3.18e-05	0.0022
CENP-A containing chromatin organization (GO:0061641)	7	4	0.13	+	30.94	3.18e-05	0.00219
protein localization to condensed chromosome (GO:1903083)	16	9	0.3	+	30.46	3.07e-10	4.8e-08
protein localization to kinetochore (GO:0034501)	16	9	0.3	+	30.46	3.07e-10	4.75e-08
L-serine metabolic process (GO:0006563)	9	5	0.17	+	30.08	3.35e-06	0.000281
meiotic sister chromatid segregation (GO:0045144)	9	5	0.17	+	30.08	3.35e-06	0.00028
meiotic sister chromatid cohesion (GO:0051177)	9	5	0.17	+	30.08	3.35e-06	0.000278
regulation of attachment of spindle microtubules to kinetochore (GO:0051988)	11	6	0.2	+	29.54	3.58e-07	3.5e-05
mitotic spindle assembly checkpoint signaling (GO:0007094)	19	10	0.35	+	28.5	5.09e-11	1e-08
mitotic spindle checkpoint signaling (GO:0071174)	19	10	0.35	+	28.5	5.09e-11	9.88e-09
spindle assembly checkpoint signaling (GO:0071173)	19	10	0.35	+	28.5	5.09e-11	9.75e-09
negative regulation of mitotic metaphase/anaphase transition (GO:0045841)	21	11	0.39	+	28.37	5.6e-12	1.37e-09
protein localization to chromosome, centromeric region (GO:0071459)	20	10	0.37	+	27.08	7.51e-11	1.33e-08
protein K27-linked ubiquitination (GO:0044314)	6	3	0.11	+	27.08	0.000458	0.0242
attachment of mitotic spindle microtubules to kinetochore (GO:0051315)	10	5	0.18	+	27.08	4.95e-06	0.000404
spindle midzone assembly (GO:0051255)	12	6	0.22	+	27.08	5.29e-07	5.04e-05
spindle checkpoint signaling (GO:0031577)	20	10	0.37	+	27.08	7.51e-11	1.32e-08
protein K29-linked ubiquitination (GO:0035519)	6	3	0.11	+	27.08	0.000458	0.0241
centromere complex assembly (GO:0034508)	27	13	0.5	+	26.07	1.47e-13	4.8e-11
negative regulation of metaphase/anaphase transition of cell cycle (GO:1902100)	23	11	0.42	+	25.9	1.2e-11	2.79e-09
mitotic sister chromatid segregation (GO:0000070)	103	46	1.9	+	24.18	8.48e-44	1.02e-40
protein K6-linked ubiquitination (GO:0085020)	9	4	0.17	+	24.07	6.69e-05	0.00441
negative regulation of mitotic sister chromatid separation (GO:2000816)	25	11	0.46	+	23.83	2.44e-11	5.32e-09
negative regulation of mitotic sister chromatid segregation (GO:0033048)	25	11	0.46	+	23.83	2.44e-11	5.24e-09
negative regulation of sister chromatid segregation (GO:0033046)	25	11	0.46	+	23.83	2.44e-11	5.17e-09
regulation of ubiquitin protein ligase activity (GO:1904666)	17	7	0.31	+	22.3	1.63e-07	1.68e-05
negative regulation of chromosome segregation (GO:0051985)	27	11	0.5	+	22.06	4.74e-11	9.59e-09
negative regulation of chromosome separation (GO:1905819)	27	11	0.5	+	22.06	4.74e-11	9.46e-09
centriole-centriole cohesion (GO:0010457)	10	4	0.18	+	21.66	9.23e-05	0.00595
sister chromatid segregation (GO:0000819)	126	50	2.33	+	21.49	1.58e-45	2.52e-42
negative regulation of mitotic nuclear division (GO:0045839)	28	11	0.52	+	21.27	6.5e-11	1.2e-08
centriole replication (GO:0007099)	21	8	0.39	+	20.63	3.36e-08	3.77e-06
attachment of spindle microtubules to kinetochore (GO:0008608)	21	8	0.39	+	20.63	3.36e-08	3.74e-06
mitotic nuclear division (GO:0140014)	150	57	2.77	+	20.58	5.23e-51	9.39e-48
negative regulation of cytokinesis (GO:0032466)	8	3	0.15	+	20.31	0.000876	0.0427
regulation of protein localization to cell cortex (GO:1904776)	8	3	0.15	+	20.31	0.000876	0.0425
histone-threonine phosphorylation (GO:0035405)	8	3	0.15	+	20.31	0.000876	0.0424
regulation of mitotic centrosome separation (GO:0046602)	8	3	0.15	+	20.31	0.000876	0.0423
chromatin remodeling at centromere (GO:0031055)	11	4	0.2	+	19.69	0.000124	0.00762
female meiotic nuclear division (GO:0007143)	25	9	0.46	+	19.49	6.83e-09	8.46e-07
centriole assembly (GO:0098534)	25	9	0.46	+	19.49	6.83e-09	8.39e-07
mitotic metaphase plate congression (GO:0007080)	45	16	0.83	+	19.25	9.89e-15	3.74e-12
centrosome duplication (GO:0051298)	31	11	0.57	+	19.22	1.58e-10	2.61e-08
positive regulation of ubiquitin-protein transferase activity (GO:0051443)	17	6	0.31	+	19.11	2.67e-06	0.000228
regulation of mitotic sister chromatid segregation (GO:0033047)	37	13	0.68	+	19.03	3.68e-12	9.61e-10
metaphase plate congression (GO:0051310)	56	19	1.03	+	18.37	6.14e-17	2.6e-14
establishment of mitotic spindle orientation (GO:0000132)	27	9	0.5	+	18.05	1.19e-08	1.42e-06
establishment of mitotic spindle localization (GO:0040001)	31	10	0.57	+	17.47	2.34e-09	3.24e-07
establishment of spindle orientation (GO:0051294)	31	10	0.57	+	17.47	2.34e-09	3.21e-07
negative regulation of nuclear division (GO:0051784)	35	11	0.65	+	17.02	4.61e-10	7.05e-08
DNA replication-independent nucleosome assembly (GO:0006336)	16	5	0.3	+	16.92	3.06e-05	0.00214
regulation of mitotic metaphase/anaphase transition (GO:0030071)	48	15	0.89	+	16.92	3.25e-13	9.92e-11
meiotic spindle organization (GO:0000212)	13	4	0.24	+	16.66	0.00021	0.0123
microtubule cytoskeleton organization involved in mitosis (GO:1902850)	105	31	1.94	+	15.99	2.47e-25	1.87e-22
regulation of metaphase/anaphase transition of cell cycle (GO:1902099)	51	15	0.94	+	15.93	6.79e-13	1.95e-10
serine family amino acid biosynthetic process (GO:0009070)	17	5	0.31	+	15.93	3.91e-05	0.00266
DNA replication-independent nucleosome organization (GO:0034724)	17	5	0.31	+	15.93	3.91e-05	0.00265
establishment of chromosome localization (GO:0051303)	72	21	1.33	+	15.79	1.82e-17	8.71e-15
chromosome segregation (GO:0007059)	254	74	4.69	+	15.78	2.16e-59	6.22e-56
mitotic spindle organization (GO:0007052)	79	23	1.46	+	15.77	5.4e-19	2.77e-16
centrosome cycle (GO:0007098)	73	21	1.35	+	15.58	2.3e-17	1.07e-14
chromosome localization (GO:0050000)	73	21	1.35	+	15.58	2.3e-17	1.03e-14
positive regulation of DNA-dependent DNA replication (GO:2000105)	14	4	0.26	+	15.47	0.000267	0.0153
chromosome condensation (GO:0030261)	35	10	0.65	+	15.47	6.25e-09	7.88e-07
nuclear chromosome segregation (GO:0098813)	200	57	3.69	+	15.43	3.29e-45	4.73e-42
regulation of mitotic sister chromatid separation (GO:0010965)	53	15	0.98	+	15.33	1.09e-12	3e-10
microtubule depolymerization (GO:0007019)	18	5	0.33	+	15.04	4.92e-05	0.00329
histone phosphorylation (GO:0016572)	29	8	0.54	+	14.94	2.66e-07	2.66e-05
nuclear division (GO:0000280)	266	73	4.91	+	14.86	5.2e-57	1.25e-53
mitotic spindle assembly (GO:0090307)	44	12	0.81	+	14.77	2.94e-10	4.69e-08
establishment of spindle localization (GO:0051293)	44	12	0.81	+	14.77	2.94e-10	4.64e-08
positive regulation of G2/M transition of mitotic cell cycle (GO:0010971)	22	6	0.41	+	14.77	9.21e-06	0.000704
microtubule organizing center organization (GO:0031023)	81	22	1.5	+	14.71	1.11e-17	5.5e-15
regulation of sister chromatid segregation (GO:0033045)	60	16	1.11	+	14.44	4.12e-13	1.23e-10
mitotic sister chromatid cohesion (GO:0007064)	19	5	0.35	+	14.25	6.12e-05	0.00405
sister chromatid cohesion (GO:0007062)	42	11	0.78	+	14.18	2.35e-09	3.19e-07
regulation of chromosome separation (GO:1905818)	59	15	1.09	+	13.77	4.04e-12	1.02e-09
organelle fission (GO:0048285)	295	74	5.45	+	13.58	2.07e-55	4.26e-52
spindle localization (GO:0051653)	48	12	0.89	+	13.54	6.89e-10	1.03e-07
regulation of centriole replication (GO:0046599)	20	5	0.37	+	13.54	7.54e-05	0.00495
microtubule polymerization or depolymerization (GO:0031109)	45	11	0.83	+	13.24	4.38e-09	5.72e-07
positive regulation of cell cycle G2/M phase transition (GO:1902751)	25	6	0.46	+	13	1.72e-05	0.00127
regulation of chromosome segregation (GO:0051983)	75	18	1.38	+	13	6.56e-14	2.24e-11
negative regulation of cell division (GO:0051782)	17	4	0.31	+	12.74	0.000499	0.0261
regulation of ubiquitin-protein transferase activity (GO:0051438)	34	8	0.63	+	12.74	7.52e-07	6.97e-05
mitotic cell cycle process (GO:1903047)	438	100	8.09	+	12.36	3.59e-72	1.29e-68
G2/M transition of mitotic cell cycle (GO:0000086)	44	10	0.81	+	12.31	4.05e-08	4.45e-06
mitotic cell cycle (GO:0000278)	518	116	9.57	+	12.13	1.35e-83	9.7e-80
regulation of mitotic spindle organization (GO:0060236)	27	6	0.5	+	12.03	2.51e-05	0.00178
cell cycle G2/M phase transition (GO:0044839)	45	10	0.83	+	12.03	4.88e-08	5.31e-06
microtubule polymerization (GO:0046785)	27	6	0.5	+	12.03	2.51e-05	0.00177
negative regulation of chromosome organization (GO:2001251)	63	14	1.16	+	12.03	9.96e-11	1.68e-08
centrosome localization (GO:0051642)	32	7	0.59	+	11.85	5.71e-06	0.000456
chromosome organization involved in meiotic cell cycle (GO:0070192)	64	14	1.18	+	11.85	1.19e-10	1.99e-08
microtubule organizing center localization (GO:0061842)	32	7	0.59	+	11.85	5.71e-06	0.000454
spindle organization (GO:0007051)	138	30	2.55	+	11.77	2.84e-21	1.85e-18
positive regulation of cytokinesis (GO:0032467)	28	6	0.52	+	11.6	3e-05	0.0021
cell division (GO:0051301)	302	64	5.58	+	11.48	6.06e-44	7.91e-41
anaphase-promoting complex-dependent catabolic process (GO:0031145)	19	4	0.35	+	11.4	0.000718	0.0357
meiotic nuclear division (GO:0140013)	134	28	2.47	+	11.32	1.55e-19	8.23e-17
mitotic cytokinesis (GO:0000281)	53	11	0.98	+	11.24	1.92e-08	2.24e-06
meiotic chromosome segregation (GO:0045132)	83	17	1.53	+	11.09	3.02e-12	8.02e-10
regulation of G2/M transition of mitotic cell cycle (GO:0010389)	79	16	1.46	+	10.97	1.53e-11	3.5e-09
response to vitamin (GO:0033273)	20	4	0.37	+	10.83	0.000849	0.0415
regulation of spindle organization (GO:0090224)	30	6	0.55	+	10.83	4.21e-05	0.00284
spindle assembly (GO:0051225)	86	17	1.59	+	10.7	4.96e-12	1.23e-09
meiotic cell cycle process (GO:1903046)	152	30	2.81	+	10.69	3.11e-20	1.79e-17
protein localization to chromosome (GO:0034502)	61	12	1.13	+	10.65	7.32e-09	8.92e-07
negative regulation of double-strand break repair via homologous recombination (GO:2000042)	21	4	0.39	+	10.31	0.000997	0.0474
regulation of cell cycle G2/M phase transition (GO:1902749)	86	16	1.59	+	10.07	4.7e-11	9.64e-09
regulation of cytokinesis (GO:0032465)	76	14	1.4	+	9.98	8.65e-10	1.26e-07
regulation of mitotic nuclear division (GO:0007088)	83	15	1.53	+	9.79	2.72e-10	4.45e-08
cell cycle process (GO:0022402)	697	125	12.87	+	9.71	2.28e-80	1.09e-76
positive regulation of DNA replication (GO:0045740)	28	5	0.52	+	9.67	0.000299	0.0168
mitotic G2 DNA damage checkpoint signaling (GO:0007095)	34	6	0.63	+	9.56	7.81e-05	0.0051
meiotic cell cycle (GO:0051321)	182	32	3.36	+	9.52	3.53e-20	1.95e-17
regulation of DNA-dependent DNA replication (GO:0090329)	46	8	0.85	+	9.42	5.48e-06	0.00044
regulation of meiotic cell cycle (GO:0051445)	47	8	0.87	+	9.22	6.31e-06	0.000496
mitotic cell cycle phase transition (GO:0044772)	130	22	2.4	+	9.16	5.84e-14	2.05e-11
meiosis I (GO:0007127)	102	17	1.88	+	9.03	5.4e-11	1.02e-08
cytokinetic process (GO:0032506)	30	5	0.55	+	9.03	0.000397	0.0214
protein localization to microtubule cytoskeleton (GO:0072698)	30	5	0.55	+	9.03	0.000397	0.0214
cell cycle (GO:0007049)	919	152	16.97	+	8.96	4.86e-95	6.98e-91
regulation of nuclear division (GO:0051783)	109	18	2.01	+	8.94	1.67e-11	3.69e-09
meiosis I cell cycle process (GO:0061982)	104	17	1.92	+	8.85	7.08e-11	1.27e-08
mitotic cell cycle checkpoint signaling (GO:0007093)	105	17	1.94	+	8.77	8.09e-11	1.4e-08
cell cycle phase transition (GO:0044770)	137	22	2.53	+	8.7	1.51e-13	4.82e-11
negative regulation of mitotic cell cycle phase transition (GO:1901991)	120	19	2.22	+	8.57	8.75e-12	2.06e-09
cytoskeleton-dependent cytokinesis (GO:0061640)	76	12	1.4	+	8.55	6.4e-08	6.87e-06
cytokinesis (GO:0000910)	78	12	1.44	+	8.33	8.26e-08	8.8e-06
protein localization to cytoskeleton (GO:0044380)	33	5	0.61	+	8.2	0.000587	0.0297
reciprocal meiotic recombination (GO:0007131)	40	6	0.74	+	8.12	0.000174	0.0105
reciprocal homologous recombination (GO:0140527)	40	6	0.74	+	8.12	0.000174	0.0105
negative regulation of G2/M transition of mitotic cell cycle (GO:0010972)	54	8	1	+	8.02	1.57e-05	0.00116
regulation of cyclin-dependent protein serine/threonine kinase activity (GO:0000079)	81	12	1.5	+	8.02	1.2e-07	1.25e-05
cell cycle checkpoint signaling (GO:0000075)	129	19	2.38	+	7.98	2.7e-11	5.61e-09
base-excision repair (GO:0006284)	34	5	0.63	+	7.96	0.000663	0.0331
homologous recombination (GO:0035825)	41	6	0.76	+	7.92	0.000196	0.0116
positive regulation of cell cycle process (GO:0090068)	188	27	3.47	+	7.78	2.9e-15	1.16e-12
negative regulation of cell cycle G2/M phase transition (GO:1902750)	56	8	1.03	+	7.74	1.99e-05	0.00144
regulation of mitotic cell cycle phase transition (GO:1901990)	217	31	4.01	+	7.74	2.75e-17	1.2e-14
serine family amino acid metabolic process (GO:0009069)	42	6	0.78	+	7.74	0.000221	0.0128
regulation of cyclin-dependent protein kinase activity (GO:1904029)	84	12	1.55	+	7.74	1.71e-07	1.75e-05
homologous chromosome segregation (GO:0045143)	57	8	1.05	+	7.6	2.24e-05	0.0016
protein depolymerization (GO:0051261)	36	5	0.66	+	7.52	0.000838	0.0411
microtubule cytoskeleton organization (GO:0000226)	492	68	9.09	+	7.48	3.18e-36	3.52e-33
negative regulation of cell cycle phase transition (GO:1901988)	175	24	3.23	+	7.43	2.57e-13	8.02e-11
positive regulation of mitotic cell cycle phase transition (GO:1901992)	66	9	1.22	+	7.38	8.48e-06	0.000652
mitotic G2/M transition checkpoint (GO:0044818)	44	6	0.81	+	7.38	0.000278	0.0158
regulation of cell cycle phase transition (GO:1901987)	298	40	5.5	+	7.27	4.17e-21	2.5e-18
regulation of cell cycle process (GO:0010564)	522	69	9.64	+	7.16	1.16e-35	1.11e-32
negative regulation of cell cycle process (GO:0010948)	213	28	3.93	+	7.12	6.59e-15	2.56e-12
positive regulation of cell cycle phase transition (GO:1901989)	84	11	1.55	+	7.09	1.22e-06	0.000109
regulation of DNA replication (GO:0006275)	85	11	1.57	+	7.01	1.35e-06	0.00012
regulation of cell division (GO:0051302)	142	18	2.62	+	6.86	8.1e-10	1.19e-07
negative regulation of response to DNA damage stimulus (GO:2001021)	66	8	1.22	+	6.56	5.79e-05	0.00385
negative regulation of mitotic cell cycle (GO:0045930)	176	21	3.25	+	6.46	8.66e-11	1.48e-08
positive regulation of cell cycle (GO:0045787)	249	29	4.6	+	6.31	3.64e-14	1.31e-11
female gamete generation (GO:0007292)	97	11	1.79	+	6.14	4.36e-06	0.000358
establishment of cell polarity (GO:0030010)	99	11	1.83	+	6.02	5.22e-06	0.000424
positive regulation of cell division (GO:0051781)	63	7	1.16	+	6.02	0.000275	0.0157
regulation of microtubule cytoskeleton organization (GO:0070507)	128	14	2.36	+	5.92	3.26e-07	3.21e-05
establishment of organelle localization (GO:0051656)	299	32	5.52	+	5.8	1.44e-14	5.31e-12
regulation of chromosome organization (GO:0033044)	237	25	4.38	+	5.71	1.58e-11	3.54e-09
microtubule-based process (GO:0007017)	707	74	13.06	+	5.67	3.58e-32	2.86e-29
regulation of mitotic cell cycle (GO:0007346)	359	37	6.63	+	5.58	3.47e-16	1.42e-13
negative regulation of cell cycle (GO:0045786)	283	29	5.23	+	5.55	6.97e-13	1.97e-10
mitotic DNA damage checkpoint signaling (GO:0044773)	69	7	1.27	+	5.49	0.000457	0.0242
regulation of double-strand break repair (GO:2000779)	79	8	1.46	+	5.48	0.000183	0.0109
regulation of microtubule polymerization or depolymerization (GO:0031110)	79	8	1.46	+	5.48	0.000183	0.0108
regulation of cell cycle (GO:0051726)	840	85	15.51	+	5.48	4.49e-36	4.61e-33
protein-DNA complex assembly (GO:0065004)	216	21	3.99	+	5.26	2.62e-09	3.52e-07
mitotic DNA integrity checkpoint signaling (GO:0044774)	72	7	1.33	+	5.26	0.000578	0.0294
positive regulation of mitotic cell cycle (GO:0045931)	93	9	1.72	+	5.24	0.000101	0.00643
regulation of DNA repair (GO:0006282)	114	11	2.11	+	5.23	1.78e-05	0.00131
DNA integrity checkpoint signaling (GO:0031570)	94	9	1.74	+	5.18	0.000109	0.00684
recombinational repair (GO:0000725)	96	9	1.77	+	5.08	0.000126	0.0077
DNA packaging (GO:0006323)	215	20	3.97	+	5.04	1.25e-08	1.49e-06
protein polymerization (GO:0051258)	87	8	1.61	+	4.98	0.000336	0.0184
regulation of microtubule-based process (GO:0032886)	207	19	3.82	+	4.97	3.53e-08	3.91e-06
DNA damage checkpoint signaling (GO:0000077)	88	8	1.63	+	4.92	0.000361	0.0197
chromosome organization (GO:0051276)	995	90	18.37	+	4.9	8.98e-35	8.06e-32
double-strand break repair (GO:0006302)	169	15	3.12	+	4.81	1.44e-06	0.000127
signal transduction in response to DNA damage (GO:0042770)	116	10	2.14	+	4.67	0.000103	0.00652
double-strand break repair via homologous recombination (GO:0000724)	94	8	1.74	+	4.61	0.000543	0.0279
protein-DNA complex subunit organization (GO:0071824)	249	21	4.6	+	4.57	2.63e-08	3e-06
DNA recombination (GO:0006310)	181	15	3.34	+	4.49	3.17e-06	0.000268
DNA conformation change (GO:0071103)	305	25	5.63	+	4.44	2.09e-09	2.92e-07
establishment or maintenance of cell polarity (GO:0007163)	162	13	2.99	+	4.35	1.97e-05	0.00143
response to ionizing radiation (GO:0010212)	104	8	1.92	+	4.17	0.00101	0.0477
organelle localization (GO:0051640)	420	32	7.76	+	4.13	6.36e-11	1.19e-08
DNA repair (GO:0006281)	395	30	7.29	+	4.11	2.75e-10	4.45e-08
regulation of response to DNA damage stimulus (GO:2001020)	186	14	3.43	+	4.08	1.86e-05	0.00136
DNA metabolic process (GO:0006259)	594	42	10.97	+	3.83	5.68e-13	1.67e-10
regulation of reproductive process (GO:2000241)	144	10	2.66	+	3.76	0.000522	0.027
cytoskeleton organization (GO:0007010)	1056	73	19.5	+	3.74	1.57e-21	1.08e-18
cellular response to DNA damage stimulus (GO:0006974)	617	42	11.39	+	3.69	1.82e-12	4.94e-10
microtubule-based movement (GO:0007018)	304	20	5.61	+	3.56	2.23e-06	0.000192
negative regulation of organelle organization (GO:0010639)	276	18	5.1	+	3.53	8e-06	0.000618
organelle assembly (GO:0070925)	670	43	12.37	+	3.48	6.01e-12	1.44e-09
regulation of protein serine/threonine kinase activity (GO:0071900)	379	24	7	+	3.43	4.14e-07	3.99e-05
regulation of transferase activity (GO:0051338)	786	45	14.51	+	3.1	6.81e-11	1.24e-08
positive regulation of transferase activity (GO:0051347)	498	28	9.2	+	3.04	4.44e-07	4.25e-05
regulation of protein kinase activity (GO:0045859)	606	34	11.19	+	3.04	2.63e-08	3.02e-06
cellular process involved in reproduction in multicellular organism (GO:0022412)	292	16	5.39	+	2.97	0.000176	0.0105
regulation of organelle organization (GO:0033043)	988	54	18.24	+	2.96	3.84e-12	9.87e-10
regulation of DNA metabolic process (GO:0051052)	302	16	5.58	+	2.87	0.000252	0.0145
positive regulation of protein kinase activity (GO:0045860)	371	19	6.85	+	2.77	0.000104	0.00659
organelle organization (GO:0006996)	3171	161	58.56	+	2.75	2.21e-34	1.87e-31
regulation of kinase activity (GO:0043549)	705	35	13.02	+	2.69	2.73e-07	2.71e-05
regulation of cytoskeleton organization (GO:0051493)	454	21	8.38	+	2.5	0.000177	0.0106
positive regulation of kinase activity (GO:0033674)	439	20	8.11	+	2.47	0.000303	0.017
gamete generation (GO:0007276)	465	21	8.59	+	2.45	0.000366	0.0199
regulation of protein modification process (GO:0031399)	1332	60	24.6	+	2.44	5.02e-10	7.59e-08
reproduction (GO:0000003)	1024	46	18.91	+	2.43	5.99e-08	6.47e-06
negative regulation of protein modification process (GO:0031400)	448	20	8.27	+	2.42	0.000563	0.0288
cellular response to stress (GO:0033554)	1243	55	22.95	+	2.4	4.86e-09	6.23e-07
reproductive process (GO:0022414)	1020	45	18.84	+	2.39	1.81e-07	1.84e-05
regulation of protein phosphorylation (GO:0001932)	977	43	18.04	+	2.38	3.82e-07	3.71e-05
protein phosphorylation (GO:0006468)	641	28	11.84	+	2.37	4.46e-05	0.003
protein localization to organelle (GO:0033365)	561	24	10.36	+	2.32	0.000213	0.0124
chromatin organization (GO:0006325)	693	29	12.8	+	2.27	8.35e-05	0.00543
multicellular organism reproduction (GO:0032504)	551	23	10.18	+	2.26	0.000388	0.0211
regulation of phosphate metabolic process (GO:0019220)	1250	52	23.08	+	2.25	8.72e-08	9.21e-06
regulation of phosphorus metabolic process (GO:0051174)	1250	52	23.08	+	2.25	8.72e-08	9.15e-06
multicellular organismal reproductive process (GO:0048609)	531	22	9.81	+	2.24	0.00057	0.0291
positive regulation of protein modification process (GO:0031401)	826	34	15.25	+	2.23	2.17e-05	0.00156
intracellular signal transduction (GO:0035556)	1187	48	21.92	+	2.19	7.92e-07	7.3e-05
regulation of phosphorylation (GO:0042325)	1105	44	20.41	+	2.16	3.51e-06	0.00029
cellular protein-containing complex assembly (GO:0034622)	820	32	15.14	+	2.11	0.00011	0.00693
regulation of cellular component organization (GO:0051128)	1845	71	34.07	+	2.08	9.17e-09	1.11e-06
positive regulation of catalytic activity (GO:0043085)	919	35	16.97	+	2.06	9.03e-05	0.00584
cellular component organization (GO:0016043)	4771	180	88.1	+	2.04	2.68e-23	1.93e-20
cellular component assembly (GO:0022607)	2021	75	37.32	+	2.01	1.34e-08	1.58e-06
cellular component organization or biogenesis (GO:0071840)	4995	180	92.24	+	1.95	3.72e-21	2.32e-18
negative regulation of nucleobase-containing compound metabolic process (GO:0045934)	1247	43	23.03	+	1.87	0.000139	0.00846
regulation of catalytic activity (GO:0050790)	2033	70	37.54	+	1.86	7.34e-07	6.85e-05
protein-containing complex subunit organization (GO:0043933)	1243	42	22.95	+	1.83	0.000221	0.0128
cellular component biogenesis (GO:0044085)	2273	75	41.97	+	1.79	1.14e-06	0.000102
negative regulation of cellular macromolecule biosynthetic process (GO:2000113)	1245	41	22.99	+	1.78	0.000501	0.0261
negative regulation of macromolecule biosynthetic process (GO:0010558)	1250	41	23.08	+	1.78	0.000518	0.0269
regulation of cellular protein metabolic process (GO:0032268)	2075	68	38.32	+	1.77	5.31e-06	0.000429
positive regulation of cellular protein metabolic process (GO:0032270)	1134	37	20.94	+	1.77	0.00102	0.0481
cellular localization (GO:0051641)	2019	65	37.28	+	1.74	1.44e-05	0.00107
positive regulation of molecular function (GO:0044093)	1213	39	22.4	+	1.74	0.000989	0.0472
negative regulation of cellular biosynthetic process (GO:0031327)	1292	41	23.86	+	1.72	0.000952	0.0456
regulation of molecular function (GO:0065009)	2577	81	47.59	+	1.7	2.86e-06	0.000243
regulation of protein metabolic process (GO:0051246)	2217	69	40.94	+	1.69	2.24e-05	0.00159
negative regulation of nitrogen compound metabolic process (GO:0051172)	2037	60	37.62	+	1.6	0.000401	0.0215
response to stress (GO:0006950)	2505	73	46.26	+	1.58	0.000113	0.00708
negative regulation of cellular metabolic process (GO:0031324)	2164	62	39.96	+	1.55	0.000771	0.0382
negative regulation of macromolecule metabolic process (GO:0010605)	2330	66	43.03	+	1.53	0.000635	0.0318
negative regulation of cellular process (GO:0048523)	3956	105	73.05	+	1.44	9.72e-05	0.00624
negative regulation of biological process (GO:0048519)	4307	109	79.54	+	1.37	0.000542	0.0279
regulation of nitrogen compound metabolic process (GO:0051171)	4968	124	91.74	+	1.35	0.000276	0.0157
positive regulation of cellular process (GO:0048522)	4611	115	85.15	+	1.35	0.000599	0.0302
regulation of macromolecule metabolic process (GO:0060255)	5464	134	100.9	+	1.33	0.000282	0.016
regulation of primary metabolic process (GO:0080090)	5111	125	94.38	+	1.32	0.00062	0.0312
regulation of cellular metabolic process (GO:0031323)	5279	129	97.48	+	1.32	0.000467	0.0245
regulation of cellular process (GO:0050794)	10690	234	197.41	+	1.19	0.000456	0.0243
cellular process (GO:0009987)	15597	335	288.02	+	1.16	5.49e-07	5.19e-05
biological_process (GO:0008150)	18545	376	342.46	+	1.1	1.14e-05	0.000863
response to chemical (GO:0042221)	3792	45	70.03	-	0.64	0.00089	0.0428
Unclassified (UNCLASSIFIED)	4253	45	78.54	-	0.57	1.14e-05	0.000858
transport (GO:0006810)	3448	33	63.67	-	0.52	9.44e-06	0.000718
RNA metabolic process (GO:0016070)	1280	9	23.64	-	0.38	0.000803	0.0397
system process (GO:0003008)	2158	15	39.85	-	0.38	6.18e-06	0.000488
transmembrane transport (GO:0055085)	1247	8	23.03	-	0.35	0.000447	0.0239
vesicle-mediated transport (GO:0016192)	1114	7	20.57	-	0.34	0.000805	0.0396
G protein-coupled receptor signaling pathway (GO:0007186)	1746	9	32.24	-	0.28	1.53e-06	0.000134
nervous system process (GO:0050877)	1759	9	32.48	-	0.28	1.58e-06	0.000137
gene expression (GO:0010467)	1934	8	35.71	-	0.22	2.16e-08	2.5e-06
sensory perception (GO:0007600)	1426	5	26.33	-	0.19	5.86e-07	5.5e-05
cellular amide metabolic process (GO:0043603)	848	2	15.66	-	0.13	3.52e-05	0.00241
amide biosynthetic process (GO:0043604)	614	1	11.34	-	0.09	0.000305	0.0171
RNA processing (GO:0006396)	814	1	15.03	-	0.07	6.72e-06	0.000525
detection of stimulus (GO:0051606)	1216	1	22.46	-	0.04	6.16e-09	7.83e-07
detection of chemical stimulus involved in sensory perception of smell (GO:0050911)	1043	0	19.26	-	< 0.01	6.74e-09	8.42e-07
detection of chemical stimulus involved in sensory perception (GO:0050907)	1084	0	20.02	-	< 0.01	2.96e-09	3.9e-07
detection of stimulus involved in sensory perception (GO:0050906)	1132	0	20.9	-	< 0.01	1.36e-09	1.93e-07
detection of chemical stimulus (GO:0009593)	1105	0	20.41	-	< 0.01	1.96e-09	2.77e-07
mRNA metabolic process (GO:0016071)	517	0	9.55	-	< 0.01	0.00015	0.00911
sensory perception of smell (GO:0007608)	1063	0	19.63	-	< 0.01	4.45e-09	5.76e-07
sensory perception of chemical stimulus (GO:0007606)	1129	0	20.85	-	< 0.01	1.33e-09	1.91e-07
GO cellular component complete	Bos taurus - REFLIST (22798)	upload_1 (421)	upload_1 (expected)	upload_1 (over/under)	upload_1 (fold Enrichment)	upload_1 (raw P-value)	upload_1 (FDR)
condensin complex (GO:0000796)	8	8	0.15	+	54.15	1.24e-10	6.25e-09
Dbf4-dependent protein kinase complex (GO:0031431)	2	2	0.04	+	54.15	0.00192	0.0349
centralspindlin complex (GO:0097149)	2	2	0.04	+	54.15	0.00192	0.0345
cyclin B1-CDK1 complex (GO:0097125)	3	3	0.06	+	54.15	0.000114	0.00299
deuterosome (GO:0098536)	4	3	0.07	+	40.61	0.000196	0.00495
Ndc80 complex (GO:0031262)	4	3	0.07	+	40.61	0.000196	0.00488
MIS12/MIND type complex (GO:0000444)	4	3	0.07	+	40.61	0.000196	0.00481
NMS complex (GO:0031617)	4	3	0.07	+	40.61	0.000196	0.00475
chromosome passenger complex (GO:0032133)	7	5	0.13	+	38.68	1.36e-06	4.59e-05
kinetochore microtubule (GO:0005828)	5	3	0.09	+	32.49	0.00031	0.00694
outer kinetochore (GO:0000940)	14	8	0.26	+	30.94	2.8e-09	1.27e-07
meiotic spindle (GO:0072687)	16	8	0.3	+	27.08	6.24e-09	2.76e-07
mitotic spindle midzone (GO:1990023)	12	5	0.22	+	22.56	9.89e-06	0.000304
DNA recombinase mediator complex (GO:0033061)	8	3	0.15	+	20.31	0.000876	0.0177
centriolar subdistal appendage (GO:0120103)	8	3	0.15	+	20.31	0.000876	0.0175
contractile ring (GO:0070938)	11	4	0.2	+	19.69	0.000124	0.00322
kinetochore (GO:0000776)	130	44	2.4	+	18.33	1.1e-37	2.23e-35
condensed chromosome, centromeric region (GO:0000779)	139	47	2.57	+	18.31	3.41e-40	7.75e-38
chromocenter (GO:0010369)	13	4	0.24	+	16.66	0.00021	0.00502
chromosome, centromeric region (GO:0000775)	180	55	3.32	+	16.55	5.4e-45	2.45e-42
spindle midzone (GO:0051233)	36	11	0.66	+	16.55	5.93e-10	2.91e-08
pronucleus (GO:0045120)	10	3	0.18	+	16.25	0.00148	0.0274
spindle pole centrosome (GO:0031616)	15	4	0.28	+	14.44	0.000333	0.00719
microtubule plus-end (GO:0035371)	19	5	0.35	+	14.25	6.12e-05	0.00168
condensed chromosome (GO:0000793)	217	54	4.01	+	13.48	3.25e-40	8.43e-38
spindle microtubule (GO:0005876)	64	15	1.18	+	12.69	1.1e-11	5.87e-10
chromosomal region (GO:0098687)	262	59	4.84	+	12.19	8.46e-42	2.56e-39
pericentriolar material (GO:0000242)	18	4	0.33	+	12.03	0.000602	0.0126
kinesin complex (GO:0005871)	41	9	0.76	+	11.89	2.52e-07	8.98e-06
mitotic spindle pole (GO:0097431)	32	7	0.59	+	11.85	5.71e-06	0.000182
centriole (GO:0005814)	123	25	2.27	+	11.01	2.5e-17	1.97e-15
spindle pole (GO:0000922)	128	26	2.36	+	11	5.77e-18	4.99e-16
microtubule end (GO:1990752)	30	6	0.55	+	10.83	4.21e-05	0.00123
cyclin-dependent protein kinase holoenzyme complex (GO:0000307)	46	9	0.85	+	10.59	5.91e-07	2.02e-05
mitotic spindle (GO:0072686)	140	27	2.59	+	10.44	4.17e-18	3.78e-16
spindle (GO:0005819)	320	59	5.91	+	9.98	1.54e-37	2.8e-35
anaphase-promoting complex (GO:0005680)	22	4	0.41	+	9.85	0.00116	0.0224
cleavage furrow (GO:0032154)	48	7	0.89	+	7.9	5.87e-05	0.00164
intercellular bridge (GO:0045171)	63	9	1.16	+	7.74	6.03e-06	0.000189
nuclear ubiquitin ligase complex (GO:0000152)	43	6	0.79	+	7.56	0.000248	0.00577
midbody (GO:0030496)	156	21	2.88	+	7.29	1.12e-11	5.8e-10
cell division site (GO:0032153)	66	8	1.22	+	6.56	5.79e-05	0.00164
microtubule (GO:0005874)	339	41	6.26	+	6.55	4.2e-20	4.76e-18
DNA packaging complex (GO:0044815)	166	19	3.07	+	6.2	1.3e-09	6.21e-08
microtubule associated complex (GO:0005875)	133	15	2.46	+	6.11	8.6e-08	3.32e-06
centrosome (GO:0005813)	534	58	9.86	+	5.88	5.8e-26	8.1e-24
centriolar satellite (GO:0034451)	94	10	1.74	+	5.76	1.98e-05	0.000588
replication fork (GO:0005657)	66	7	1.22	+	5.74	0.000357	0.00762
serine/threonine protein kinase complex (GO:1902554)	85	9	1.57	+	5.73	5.31e-05	0.00153
microtubule cytoskeleton (GO:0015630)	1146	114	21.16	+	5.39	1.69e-48	3.07e-45
microtubule organizing center (GO:0005815)	699	69	12.91	+	5.35	1.42e-28	2.15e-26
chromosome (GO:0005694)	1078	105	19.91	+	5.27	1.27e-43	4.61e-41
cytoplasmic microtubule (GO:0005881)	64	6	1.18	+	5.08	0.00169	0.031
protein kinase complex (GO:1902911)	97	9	1.79	+	5.02	0.000135	0.00346
polymeric cytoskeletal fiber (GO:0099513)	596	45	11.01	+	4.09	8.91e-15	6.47e-13
supramolecular complex (GO:0099080)	1059	78	19.56	+	3.99	1.26e-24	1.52e-22
nucleosome (GO:0000786)	158	11	2.92	+	3.77	0.000273	0.00619
nuclear chromosome (GO:0000228)	185	12	3.42	+	3.51	0.000269	0.00618
cytoskeleton (GO:0005856)	1960	126	36.19	+	3.48	3.05e-35	5.04e-33
protein-DNA complex (GO:0032993)	244	15	4.51	+	3.33	8.47e-05	0.00229
supramolecular fiber (GO:0099512)	761	46	14.05	+	3.27	7.28e-12	4.13e-10
supramolecular polymer (GO:0099081)	769	46	14.2	+	3.24	1.02e-11	5.6e-10
chromatin (GO:0000785)	584	31	10.78	+	2.87	3.48e-07	1.22e-05
transferase complex, transferring phosphorus-containing groups (GO:0061695)	250	13	4.62	+	2.82	0.0011	0.0214
intracellular non-membrane-bounded organelle (GO:0043232)	4167	211	76.95	+	2.74	2.59e-48	2.35e-45
non-membrane-bounded organelle (GO:0043228)	4168	211	76.97	+	2.74	2.7e-48	1.63e-45
nucleoplasm (GO:0005654)	3018	123	55.73	+	2.21	1.99e-17	1.64e-15
nuclear lumen (GO:0031981)	3439	133	63.51	+	2.09	4.89e-17	3.7e-15
nuclear body (GO:0016604)	668	25	12.34	+	2.03	0.0012	0.023
organelle lumen (GO:0043233)	3869	137	71.45	+	1.92	1.44e-14	1.01e-12
intracellular organelle lumen (GO:0070013)	3869	137	71.45	+	1.92	1.44e-14	9.7e-13
membrane-enclosed lumen (GO:0031974)	3869	137	71.45	+	1.92	1.44e-14	9.35e-13
nucleus (GO:0005634)	6528	223	120.55	+	1.85	5.32e-25	6.9e-23
cytosol (GO:0005829)	3222	96	59.5	+	1.61	2.15e-06	7.09e-05
intracellular organelle (GO:0043229)	11973	312	221.1	+	1.41	3.31e-19	3.53e-17
organelle (GO:0043226)	12260	316	226.4	+	1.4	4.99e-19	5.03e-17
protein-containing complex (GO:0032991)	5161	130	95.31	+	1.36	0.000105	0.00281
intracellular anatomical structure (GO:0005622)	13780	340	254.47	+	1.34	8.85e-19	8.45e-17
membrane-bounded organelle (GO:0043227)	10991	265	202.97	+	1.31	2.06e-09	9.61e-08
intracellular membrane-bounded organelle (GO:0043231)	10586	252	195.49	+	1.29	5.03e-08	2.12e-06
cellular anatomical entity (GO:0110165)	19253	393	355.54	+	1.11	5.4e-08	2.23e-06
cellular_component (GO:0005575)	19386	394	357.99	+	1.1	1.08e-07	3.93e-06
plasma membrane (GO:0005886)	5139	65	94.9	-	0.68	0.000388	0.00819
membrane (GO:0016020)	9417	103	173.9	-	0.59	7.83e-13	4.9e-11
intrinsic component of membrane (GO:0031224)	6471	58	119.5	-	0.49	2.18e-12	1.32e-10
integral component of membrane (GO:0016021)	6370	57	117.63	-	0.48	3.74e-12	2.19e-10
Unclassified (UNCLASSIFIED)	3412	27	63.01	-	0.43	1.08e-07	4.01e-06
bounding membrane of organelle (GO:0098588)	1346	9	24.86	-	0.36	0.000332	0.00727
membrane protein complex (GO:0098796)	1205	8	22.25	-	0.36	0.000816	0.0166
synapse (GO:0045202)	988	6	18.24	-	0.33	0.00145	0.0271
organelle membrane (GO:0031090)	2643	16	48.81	-	0.33	2.78e-08	1.2e-06
mitochondrial envelope (GO:0005740)	768	3	14.18	-	0.21	0.00081	0.0167
vesicle (GO:0031982)	1672	6	30.88	-	0.19	6.06e-08	2.45e-06
cytoplasmic vesicle (GO:0031410)	1551	5	28.64	-	0.17	1.02e-07	3.84e-06
intracellular vesicle (GO:0097708)	1559	5	28.79	-	0.17	6.69e-08	2.64e-06
mitochondrial membrane (GO:0031966)	723	2	13.35	-	0.15	0.000313	0.00693
endosome (GO:0005768)	739	2	13.65	-	0.15	0.000216	0.00508
vacuole (GO:0005773)	505	1	9.33	-	0.11	0.00193	0.0343
mitochondrial inner membrane (GO:0005743)	522	1	9.64	-	0.1	0.00131	0.0248
ribonucleoprotein complex (GO:1990904)	865	1	15.97	-	0.06	3.14e-06	0.000102
vesicle membrane (GO:0012506)	635	0	11.73	-	< 0.01	1.35e-05	0.000408
ribosome (GO:0005840)	402	0	7.42	-	< 0.01	0.00103	0.0204
GO molecular function complete	Bos taurus - REFLIST (22798)	upload_1 (421)	upload_1 (expected)	upload_1 (over/under)	upload_1 (fold Enrichment)	upload_1 (raw P-value)	upload_1 (FDR)
histone kinase activity (H3-T3 specific) (GO:0072354)	3	3	0.06	+	54.15	0.000114	0.0115
anaphase-promoting complex binding (GO:0010997)	7	6	0.13	+	46.42	5.28e-08	2.34e-05
kinetochore binding (GO:0043515)	6	3	0.11	+	27.08	0.000458	0.0384
histone kinase activity (GO:0035173)	18	6	0.33	+	18.05	3.5e-06	0.000501
ATP-dependent microtubule motor activity, plus-end-directed (GO:0008574)	18	5	0.33	+	15.04	4.92e-05	0.00519
ubiquitin-protein transferase regulator activity (GO:0055106)	16	4	0.3	+	13.54	0.00041	0.035
DNA secondary structure binding (GO:0000217)	31	7	0.57	+	12.23	4.76e-06	0.00066
microtubule motor activity (GO:0003777)	69	15	1.27	+	11.77	2.78e-11	3.08e-08
ATP-dependent microtubule motor activity (GO:1990939)	69	15	1.27	+	11.77	2.78e-11	2.47e-08
cyclin-dependent protein serine/threonine kinase regulator activity (GO:0016538)	54	10	1	+	10.03	2.18e-07	4.61e-05
microtubule binding (GO:0008017)	256	40	4.73	+	8.46	2.87e-23	1.27e-19
motor activity (GO:0003774)	112	15	2.07	+	7.25	1.08e-08	5.98e-06
tubulin binding (GO:0015631)	351	43	6.48	+	6.63	3.12e-21	6.91e-18
protein kinase regulator activity (GO:0019887)	158	16	2.92	+	5.48	1.25e-07	3.46e-05
single-stranded DNA binding (GO:0003697)	102	10	1.88	+	5.31	3.77e-05	0.0044
kinase regulator activity (GO:0019207)	188	16	3.47	+	4.61	1.08e-06	0.000171
catalytic activity, acting on DNA (GO:0140097)	287	18	5.3	+	3.4	1.32e-05	0.00167
protein threonine kinase activity (GO:0106311)	192	12	3.55	+	3.38	0.00037	0.0335
protein serine kinase activity (GO:0106310)	192	12	3.55	+	3.38	0.00037	0.0328
histone binding (GO:0042393)	217	13	4.01	+	3.24	0.000314	0.029
protein kinase binding (GO:0019901)	510	30	9.42	+	3.19	6.76e-08	2.31e-05
cytoskeletal protein binding (GO:0008092)	884	51	16.32	+	3.12	2.47e-12	3.66e-09
kinase binding (GO:0019900)	566	31	10.45	+	2.97	1.83e-07	4.05e-05
ATPase (GO:0016887)	523	27	9.66	+	2.8	3.31e-06	0.000489
nucleoside-triphosphatase activity (GO:0017111)	466	23	8.61	+	2.67	3.45e-05	0.00413
hydrolase activity, acting on acid anhydrides, in phosphorus-containing anhydrides (GO:0016818)	538	25	9.93	+	2.52	4.08e-05	0.00464
hydrolase activity, acting on acid anhydrides (GO:0016817)	538	25	9.93	+	2.52	4.08e-05	0.00452
protein serine/threonine kinase activity (GO:0004674)	390	18	7.2	+	2.5	0.000518	0.0426
pyrophosphatase activity (GO:0016462)	526	23	9.71	+	2.37	0.000232	0.0224
chromatin binding (GO:0003682)	512	22	9.45	+	2.33	0.000385	0.0335
ATP binding (GO:0005524)	1419	58	26.2	+	2.21	2.67e-08	1.32e-05
adenyl ribonucleotide binding (GO:0032559)	1464	58	27.04	+	2.15	7.78e-08	2.46e-05
adenyl nucleotide binding (GO:0030554)	1475	58	27.24	+	2.13	9.41e-08	2.78e-05
purine ribonucleoside triphosphate binding (GO:0035639)	1802	66	33.28	+	1.98	1.63e-07	4.01e-05
ribonucleotide binding (GO:0032553)	1874	68	34.61	+	1.96	1.62e-07	4.22e-05
purine nucleotide binding (GO:0017076)	1876	68	34.64	+	1.96	1.65e-07	3.84e-05
purine ribonucleotide binding (GO:0032555)	1859	67	34.33	+	1.95	2.42e-07	4.88e-05
enzyme binding (GO:0019899)	1587	56	29.31	+	1.91	4.94e-06	0.000664
nucleotide binding (GO:0000166)	2137	73	39.46	+	1.85	5.4e-07	0.000104
nucleoside phosphate binding (GO:1901265)	2137	73	39.46	+	1.85	5.4e-07	9.98e-05
carbohydrate derivative binding (GO:0097367)	2162	73	39.92	+	1.83	6.61e-07	0.000109
anion binding (GO:0043168)	2316	77	42.77	+	1.8	5.98e-07	0.000106
small molecule binding (GO:0036094)	2444	77	45.13	+	1.71	5.35e-06	0.000698
DNA binding (GO:0003677)	2201	65	40.64	+	1.6	0.000239	0.0226
protein binding (GO:0005515)	6248	177	115.38	+	1.53	1.78e-10	1.32e-07
heterocyclic compound binding (GO:1901363)	5540	140	102.3	+	1.37	4.54e-05	0.00491
organic cyclic compound binding (GO:0097159)	5616	140	103.71	+	1.35	8.12e-05	0.00837
binding (GO:0005488)	12300	277	227.14	+	1.22	1.19e-06	0.000183
transmembrane transporter activity (GO:0022857)	1154	7	21.31	-	0.33	0.000611	0.0492
transporter activity (GO:0005215)	1250	7	23.08	-	0.3	0.000125	0.0123
G protein-coupled receptor activity (GO:0004930)	1484	8	27.4	-	0.29	1.98e-05	0.00244
transmembrane signaling receptor activity (GO:0004888)	1906	10	35.2	-	0.28	6.17e-07	0.000105
signaling receptor activity (GO:0038023)	2072	10	38.26	-	0.26	5.84e-08	2.36e-05
molecular transducer activity (GO:0060089)	2072	10	38.26	-	0.26	5.84e-08	2.16e-05
olfactory receptor activity (GO:0004984)	1043	0	19.26	-	< 0.01	6.74e-09	4.27e-06

## Sheet: C5
Analysis Type:	PANTHER Overrepresentation Test (Released 20210224)
Annotation Version and Release Date:	GO Ontology database DOI: 10.5281/zenodo.4735677 Released 2021-05-01
Analyzed List:	upload_1 (Bos taurus)
Reference List:	Bos taurus (all genes in database)
Test Type:	FISHER
Correction:	FDR
GO cellular component complete	Bos taurus - REFLIST (22798)	upload_1 (62)	upload_1 (expected)	upload_1 (over/under)	upload_1 (fold Enrichment)	upload_1 (raw P-value)	upload_1 (FDR)
extracellular space (GO:0005615)	1506	15	4.1	+	3.66	9.82e-06	0.00891
extracellular region (GO:0005576)	2149	19	5.84	+	3.25	2.65e-06	0.00482
GO molecular function complete	Bos taurus - REFLIST (22798)	upload_1 (62)	upload_1 (expected)	upload_1 (over/under)	upload_1 (fold Enrichment)	upload_1 (raw P-value)	upload_1 (FDR)
fibroblast growth factor receptor binding (GO:0005104)	22	3	0.06	+	50.14	4.19e-05	0.0371
growth factor receptor binding (GO:0070851)	112	5	0.3	+	16.42	1.65e-05	0.0244
cytokine activity (GO:0005125)	228	6	0.62	+	9.68	4.11e-05	0.0456
receptor ligand activity (GO:0048018)	513	10	1.4	+	7.17	1.33e-06	0.00591
signaling receptor activator activity (GO:0030546)	520	10	1.41	+	7.07	1.5e-06	0.00333

## Sheet: C6
Analysis Type:	PANTHER Overrepresentation Test (Released 20210224)
Annotation Version and Release Date:	GO Ontology database DOI: 10.5281/zenodo.4735677 Released 2021-05-01
Analyzed List:	upload_1 (Bos taurus)
Reference List:	Bos taurus (all genes in database)
Test Type:	FISHER
Correction:	FDR
GO biological process complete	Bos taurus - REFLIST (22798)	upload_1 (150)	upload_1 (expected)	upload_1 (over/under)	upload_1 (fold Enrichment)	upload_1 (raw P-value)	upload_1 (FDR)
regulation of DNA endoreduplication (GO:0032875)	5	5	0.03	+	> 100	2.74e-09	4.58e-07
DNA replication proofreading (GO:0045004)	3	3	0.02	+	> 100	5.4e-06	0.000429
cell cycle comprising mitosis without cytokinesis (GO:0033301)	2	2	0.01	+	> 100	0.000252	0.0139
positive regulation of DNA endoreduplication (GO:0032877)	4	4	0.03	+	> 100	1.2e-07	1.43e-05
cell cycle DNA replication maintenance of fidelity (GO:1902298)	2	2	0.01	+	> 100	0.000252	0.0138
mitotic DNA replication maintenance of fidelity (GO:1990505)	2	2	0.01	+	> 100	0.000252	0.0138
mitotic recombination-dependent replication fork processing (GO:1990426)	2	2	0.01	+	> 100	0.000252	0.0137
response to methotrexate (GO:0031427)	2	2	0.01	+	> 100	0.000252	0.0137
dihydrofolate metabolic process (GO:0046452)	2	2	0.01	+	> 100	0.000252	0.0136
negative regulation of transcription involved in G1/S transition of mitotic cell cycle (GO:0071930)	4	3	0.03	+	> 100	9.4e-06	0.0007
pyrimidine deoxyribonucleoside metabolic process (GO:0046125)	3	2	0.02	+	> 100	0.000419	0.0214
thymidine metabolic process (GO:0046104)	3	2	0.02	+	> 100	0.000419	0.0214
nuclear cell cycle DNA replication initiation (GO:1902315)	6	4	0.04	+	> 100	3.57e-07	3.86e-05
cell cycle DNA replication initiation (GO:1902292)	6	4	0.04	+	> 100	3.57e-07	3.83e-05
nucleotide-excision repair, DNA gap filling (GO:0006297)	6	4	0.04	+	> 100	3.57e-07	3.8e-05
base-excision repair, gap-filling (GO:0006287)	6	4	0.04	+	> 100	3.57e-07	3.77e-05
DNA replication preinitiation complex assembly (GO:0071163)	3	2	0.02	+	> 100	0.000419	0.0213
lens fiber cell apoptotic process (GO:1990086)	3	2	0.02	+	> 100	0.000419	0.0212
mitotic telomere maintenance via semi-conservative replication (GO:1902990)	3	2	0.02	+	> 100	0.000419	0.0211
mitotic DNA replication initiation (GO:1902975)	6	4	0.04	+	> 100	3.57e-07	3.75e-05
pre-replicative complex assembly involved in cell cycle DNA replication (GO:1902299)	8	5	0.05	+	94.99	1.38e-08	1.98e-06
pre-replicative complex assembly involved in nuclear cell cycle DNA replication (GO:0006267)	8	5	0.05	+	94.99	1.38e-08	1.96e-06
pre-replicative complex assembly (GO:0036388)	8	5	0.05	+	94.99	1.38e-08	1.94e-06
double-strand break repair via break-induced replication (GO:0000727)	12	7	0.08	+	88.66	2.09e-11	4.35e-09
maintenance of DNA methylation (GO:0010216)	9	5	0.06	+	84.44	2.13e-08	2.86e-06
chorion development (GO:0060717)	9	5	0.06	+	84.44	2.13e-08	2.84e-06
nuclear DNA replication (GO:0033260)	26	14	0.17	+	81.84	2.8e-21	1.83e-18
DNA replication initiation (GO:0006270)	23	12	0.15	+	79.3	2.85e-18	1.21e-15
cell cycle DNA replication (GO:0044786)	27	14	0.18	+	78.81	4.23e-21	2.65e-18
DNA replication, synthesis of RNA primer (GO:0006269)	6	3	0.04	+	75.99	2.23e-05	0.00154
extraembryonic membrane development (GO:1903867)	10	5	0.07	+	75.99	3.18e-08	4.12e-06
pericentric heterochromatin organization (GO:0140462)	4	2	0.03	+	75.99	0.000626	0.0302
paracrine signaling (GO:0038001)	4	2	0.03	+	75.99	0.000626	0.0301
error-free translesion synthesis (GO:0070987)	4	2	0.03	+	75.99	0.000626	0.03
leading strand elongation (GO:0006272)	4	2	0.03	+	75.99	0.000626	0.0299
negative regulation of cytokinesis (GO:0032466)	8	4	0.05	+	75.99	8.33e-07	7.88e-05
telomere maintenance via semi-conservative replication (GO:0032201)	4	2	0.03	+	75.99	0.000626	0.0298
pericentric heterochromatin assembly (GO:0031508)	4	2	0.03	+	75.99	0.000626	0.0297
positive regulation of protein localization to kinetochore (GO:1905342)	4	2	0.03	+	75.99	0.000626	0.0296
regulation of protein localization to kinetochore (GO:1905340)	4	2	0.03	+	75.99	0.000626	0.0295
DNA replication, removal of RNA primer (GO:0043137)	4	2	0.03	+	75.99	0.000626	0.0294
positive regulation of cGMP-mediated signaling (GO:0010753)	4	2	0.03	+	75.99	0.000626	0.0293
cellular response to camptothecin (GO:0072757)	4	2	0.03	+	75.99	0.000626	0.0292
chorionic trophoblast cell differentiation (GO:0060718)	8	4	0.05	+	75.99	8.33e-07	7.83e-05
mitotic DNA replication (GO:1902969)	14	7	0.09	+	75.99	4.77e-11	9.65e-09
positive regulation of DNA-dependent DNA replication (GO:2000105)	14	6	0.09	+	65.14	2.54e-09	4.34e-07
DNA strand elongation involved in DNA replication (GO:0006271)	15	6	0.1	+	60.79	3.53e-09	5.83e-07
response to camptothecin (GO:1901563)	5	2	0.03	+	60.79	0.000872	0.0395
C-5 methylation of cytosine (GO:0090116)	5	2	0.03	+	60.79	0.000872	0.0394
tetrahydrofolate biosynthetic process (GO:0046654)	5	2	0.03	+	60.79	0.000872	0.0393
DNA replication-dependent nucleosome assembly (GO:0006335)	8	3	0.05	+	56.99	4.35e-05	0.00284
positive regulation of isotype switching to IgG isotypes (GO:0048304)	8	3	0.05	+	56.99	4.35e-05	0.00283
positive regulation of DNA-directed DNA polymerase activity (GO:1900264)	8	3	0.05	+	56.99	4.35e-05	0.00281
regulation of DNA-directed DNA polymerase activity (GO:1900262)	8	3	0.05	+	56.99	4.35e-05	0.0028
DNA replication checkpoint signaling (GO:0000076)	16	6	0.11	+	56.99	4.83e-09	7.62e-07
DNA replication-dependent nucleosome organization (GO:0034723)	8	3	0.05	+	56.99	4.35e-05	0.00279
inner cell mass cell proliferation (GO:0001833)	11	4	0.07	+	55.27	2.26e-06	0.000194
hepatocyte differentiation (GO:0070365)	11	4	0.07	+	55.27	2.26e-06	0.000192
chromatin remodeling at centromere (GO:0031055)	11	4	0.07	+	55.27	2.26e-06	0.000191
DNA unwinding involved in DNA replication (GO:0006268)	14	5	0.09	+	54.28	1.21e-07	1.42e-05
DNA methylation-dependent heterochromatin assembly (GO:0006346)	6	2	0.04	+	50.66	0.00116	0.0498
mitochondrial DNA metabolic process (GO:0032042)	6	2	0.04	+	50.66	0.00116	0.0497
positive regulation of helicase activity (GO:0051096)	6	2	0.04	+	50.66	0.00116	0.0495
folic acid metabolic process (GO:0046655)	6	2	0.04	+	50.66	0.00116	0.0494
mitotic DNA replication checkpoint signaling (GO:0033314)	9	3	0.06	+	50.66	5.77e-05	0.00362
positive regulation of DNA replication (GO:0045740)	28	9	0.18	+	48.85	1.82e-12	4.51e-10
DNA strand elongation (GO:0022616)	19	6	0.13	+	48	1.13e-08	1.64e-06
DNA-dependent DNA replication (GO:0006261)	111	35	0.73	+	47.92	1.78e-45	5.1e-42
negative regulation of DNA-dependent DNA replication (GO:2000104)	13	4	0.09	+	46.77	3.91e-06	0.000321
regulation of DNA-dependent DNA replication (GO:0090329)	46	14	0.3	+	46.26	1.88e-18	8.17e-16
regulation of helicase activity (GO:0051095)	10	3	0.07	+	45.6	7.46e-05	0.00458
somatic hypermutation of immunoglobulin genes (GO:0016446)	10	3	0.07	+	45.6	7.46e-05	0.00456
negative regulation of cell division (GO:0051782)	17	5	0.11	+	44.7	2.69e-07	2.97e-05
somatic diversification of immunoglobulins involved in immune response (GO:0002208)	14	4	0.09	+	43.42	5e-06	0.000403
somatic recombination of immunoglobulin genes involved in immune response (GO:0002204)	14	4	0.09	+	43.42	5e-06	0.000401
isotype switching (GO:0045190)	14	4	0.09	+	43.42	5e-06	0.000399
DNA-dependent DNA replication maintenance of fidelity (GO:0045005)	43	12	0.28	+	42.41	1.34e-15	4.48e-13
somatic diversification of immune receptors via somatic mutation (GO:0002566)	11	3	0.07	+	41.45	9.45e-05	0.00564
deoxyribonucleoside monophosphate biosynthetic process (GO:0009157)	11	3	0.07	+	41.45	9.45e-05	0.00561
trophoblast giant cell differentiation (GO:0060707)	15	4	0.1	+	40.53	6.3e-06	0.000492
base-excision repair (GO:0006284)	34	9	0.22	+	40.23	7.98e-12	1.85e-09
translesion synthesis (GO:0019985)	19	5	0.13	+	40	4.29e-07	4.41e-05
DNA replication (GO:0006260)	161	41	1.06	+	38.7	3.95e-50	1.89e-46
mismatch repair (GO:0006298)	20	5	0.13	+	38	5.34e-07	5.29e-05
regulation of isotype switching to IgG isotypes (GO:0048302)	12	3	0.08	+	38	0.000118	0.00681
blastocyst growth (GO:0001832)	16	4	0.11	+	38	7.83e-06	0.000599
replication fork processing (GO:0031297)	33	8	0.22	+	36.85	2.2e-10	4.33e-08
immunoglobulin production involved in immunoglobulin-mediated immune response (GO:0002381)	17	4	0.11	+	35.76	9.63e-06	0.000713
postreplication repair (GO:0006301)	30	7	0.2	+	35.46	3.87e-09	6.25e-07
DNA double-strand break processing (GO:0000729)	13	3	0.09	+	35.07	0.000144	0.00828
DNA synthesis involved in DNA repair (GO:0000731)	31	7	0.2	+	34.32	4.72e-09	7.53e-07
regulation of DNA replication (GO:0006275)	85	18	0.56	+	32.19	5.69e-21	3.41e-18
positive regulation of histone H3-K4 methylation (GO:0051571)	15	3	0.1	+	30.4	0.000208	0.0115
somatic recombination of immunoglobulin gene segments (GO:0016447)	20	4	0.13	+	30.4	1.68e-05	0.00116
deoxyribonucleoside monophosphate metabolic process (GO:0009162)	15	3	0.1	+	30.4	0.000208	0.0115
double-strand break repair via homologous recombination (GO:0000724)	94	18	0.62	+	29.1	2.8e-20	1.44e-17
recombinational repair (GO:0000725)	96	18	0.63	+	28.5	3.91e-20	1.87e-17
mitotic G2/M transition checkpoint (GO:0044818)	44	8	0.29	+	27.63	1.63e-09	2.86e-07
mitotic G2 DNA damage checkpoint signaling (GO:0007095)	34	6	0.22	+	26.82	2.25e-07	2.53e-05
regulation of transcription involved in G1/S transition of mitotic cell cycle (GO:0000083)	17	3	0.11	+	26.82	0.000288	0.0153
cell differentiation involved in embryonic placenta development (GO:0060706)	24	4	0.16	+	25.33	3.18e-05	0.00213
DNA duplex unwinding (GO:0032508)	81	13	0.53	+	24.39	4.48e-14	1.26e-11
positive regulation of cell cycle G2/M phase transition (GO:1902751)	25	4	0.16	+	24.32	3.67e-05	0.00245
negative regulation of DNA replication (GO:0008156)	25	4	0.16	+	24.32	3.67e-05	0.00244
determination of adult lifespan (GO:0008340)	19	3	0.13	+	24	0.000385	0.0198
somatic diversification of immunoglobulins (GO:0016445)	26	4	0.17	+	23.38	4.21e-05	0.00276
DNA geometric change (GO:0032392)	85	13	0.56	+	23.25	7.82e-14	2.16e-11
regulation of cell cycle G2/M phase transition (GO:1902749)	86	13	0.57	+	22.97	8.96e-14	2.43e-11
G1/S transition of mitotic cell cycle (GO:0000082)	53	8	0.35	+	22.94	6.07e-09	9.48e-07
response to X-ray (GO:0010165)	20	3	0.13	+	22.8	0.00044	0.0221
DNA integrity checkpoint signaling (GO:0031570)	94	14	0.62	+	22.64	1.16e-14	3.54e-12
negative regulation of G2/M transition of mitotic cell cycle (GO:0010972)	54	8	0.36	+	22.52	6.93e-09	1.06e-06
centromere complex assembly (GO:0034508)	27	4	0.18	+	22.52	4.81e-05	0.00303
nucleotide-excision repair (GO:0006289)	48	7	0.32	+	22.16	6.91e-08	8.49e-06
regulation of double-strand break repair via homologous recombination (GO:0010569)	48	7	0.32	+	22.16	6.91e-08	8.42e-06
negative regulation of double-strand break repair via homologous recombination (GO:2000042)	21	3	0.14	+	21.71	0.000501	0.0248
negative regulation of cell cycle G2/M phase transition (GO:1902750)	56	8	0.37	+	21.71	8.97e-09	1.36e-06
cell cycle G1/S phase transition (GO:0044843)	56	8	0.37	+	21.71	8.97e-09	1.34e-06
double-strand break repair (GO:0006302)	169	24	1.11	+	21.58	5.66e-24	4.28e-21
regulation of G2/M transition of mitotic cell cycle (GO:0010389)	79	11	0.52	+	21.16	1.72e-11	3.68e-09
mitotic DNA integrity checkpoint signaling (GO:0044774)	72	10	0.47	+	21.11	1.5e-10	3e-08
DNA recombination (GO:0006310)	181	25	1.19	+	20.99	1.13e-24	8.99e-22
regulation of histone H3-K4 methylation (GO:0051569)	22	3	0.14	+	20.73	0.000567	0.0275
positive regulation of G2/M transition of mitotic cell cycle (GO:0010971)	22	3	0.14	+	20.73	0.000567	0.0274
somatic diversification of immune receptors via germline recombination within a single locus (GO:0002562)	30	4	0.2	+	20.26	6.98e-05	0.00434
somatic cell DNA recombination (GO:0016444)	30	4	0.2	+	20.26	6.98e-05	0.00433
DNA damage response, signal transduction by p53 class mediator (GO:0030330)	30	4	0.2	+	20.26	6.98e-05	0.00431
signal transduction in response to DNA damage (GO:0042770)	116	15	0.76	+	19.65	8.31e-15	2.6e-12
regulation of cellular senescence (GO:2000772)	31	4	0.2	+	19.61	7.84e-05	0.00476
DNA biosynthetic process (GO:0071897)	71	9	0.47	+	19.27	2.67e-09	4.52e-07
interstrand cross-link repair (GO:0036297)	32	4	0.21	+	19	8.78e-05	0.0053
DNA repair (GO:0006281)	395	49	2.6	+	18.85	1.32e-46	4.76e-43
negative regulation of DNA recombination (GO:0045910)	49	6	0.32	+	18.61	1.57e-06	0.000141
signal transduction by p53 class mediator (GO:0072331)	66	8	0.43	+	18.42	2.89e-08	3.81e-06
negative regulation of double-strand break repair (GO:2000780)	33	4	0.22	+	18.42	9.79e-05	0.00579
intrinsic apoptotic signaling pathway by p53 class mediator (GO:0072332)	42	5	0.28	+	18.09	1.37e-05	0.000991
negative regulation of DNA repair (GO:0045738)	34	4	0.22	+	17.88	0.000109	0.00636
cell cycle checkpoint signaling (GO:0000075)	129	15	0.85	+	17.67	3.46e-14	9.93e-12
mitotic DNA damage checkpoint signaling (GO:0044773)	69	8	0.45	+	17.62	3.97e-08	5.05e-06
intrinsic apoptotic signaling pathway in response to DNA damage by p53 class mediator (GO:0042771)	26	3	0.17	+	17.54	0.000883	0.0397
regulation of DNA recombination (GO:0000018)	104	12	0.68	+	17.54	1.5e-11	3.26e-09
positive regulation of isotype switching (GO:0045830)	26	3	0.17	+	17.54	0.000883	0.0395
DNA metabolic process (GO:0006259)	594	68	3.91	+	17.4	3.5e-64	5.03e-60
DNA damage checkpoint signaling (GO:0000077)	88	10	0.58	+	17.27	9.01e-10	1.62e-07
regulation of cell aging (GO:0090342)	36	4	0.24	+	16.89	0.000133	0.0077
telomere maintenance (GO:0000723)	64	7	0.42	+	16.62	4.15e-07	4.29e-05
negative regulation of cell cycle phase transition (GO:1901988)	175	19	1.15	+	16.5	3.56e-17	1.34e-14
negative regulation of mitotic cell cycle phase transition (GO:1901991)	120	13	0.79	+	16.47	4.28e-12	1.02e-09
somatic diversification of immune receptors (GO:0002200)	37	4	0.24	+	16.43	0.000147	0.00843
telomere organization (GO:0032200)	65	7	0.43	+	16.37	4.57e-07	4.6e-05
negative regulation of mitotic nuclear division (GO:0045839)	28	3	0.18	+	16.28	0.00108	0.0469
mitotic cell cycle checkpoint signaling (GO:0007093)	105	11	0.69	+	15.92	2.81e-10	5.38e-08
B cell activation involved in immune response (GO:0002312)	39	4	0.26	+	15.59	0.000177	0.01
cellular response to ionizing radiation (GO:0071479)	49	5	0.32	+	15.51	2.73e-05	0.00186
positive regulation of DNA recombination (GO:0045911)	49	5	0.32	+	15.51	2.73e-05	0.00185
negative regulation of gene expression, epigenetic (GO:0045814)	59	6	0.39	+	15.46	4.24e-06	0.000344
regulation of double-strand break repair (GO:2000779)	79	8	0.52	+	15.39	1.04e-07	1.25e-05
mitotic cell cycle phase transition (GO:0044772)	130	13	0.86	+	15.2	1.08e-11	2.4e-09
DNA methylation (GO:0006306)	40	4	0.26	+	15.2	0.000194	0.0109
DNA alkylation (GO:0006305)	40	4	0.26	+	15.2	0.000194	0.0109
negative regulation of cell cycle process (GO:0010948)	213	21	1.4	+	14.98	4.29e-18	1.76e-15
cellular response to DNA damage stimulus (GO:0006974)	617	60	4.06	+	14.78	4.64e-52	3.34e-48
cell cycle phase transition (GO:0044770)	137	13	0.9	+	14.42	1.99e-11	4.22e-09
chromatin silencing (GO:0006342)	53	5	0.35	+	14.34	3.87e-05	0.00255
negative regulation of response to DNA damage stimulus (GO:2001021)	66	6	0.43	+	13.82	7.73e-06	0.000594
G2/M transition of mitotic cell cycle (GO:0000086)	44	4	0.29	+	13.82	0.000273	0.0145
cell cycle G2/M phase transition (GO:0044839)	45	4	0.3	+	13.51	0.000296	0.0156
DNA conformation change (GO:0071103)	305	27	2.01	+	13.45	6.46e-22	4.42e-19
protein-DNA complex assembly (GO:0065004)	216	19	1.42	+	13.37	1.28e-15	4.37e-13
regulation of DNA repair (GO:0006282)	114	10	0.75	+	13.33	9.09e-09	1.35e-06
regulation of mitotic cell cycle phase transition (GO:1901990)	217	19	1.43	+	13.31	1.38e-15	4.51e-13
response to ionizing radiation (GO:0010212)	104	9	0.68	+	13.15	5.73e-08	7.16e-06
chromatin organization involved in regulation of transcription (GO:0034401)	81	7	0.53	+	13.13	1.81e-06	0.000159
negative regulation of mitotic cell cycle (GO:0045930)	176	15	1.16	+	12.95	2.23e-12	5.43e-10
cellular response to radiation (GO:0071478)	130	11	0.86	+	12.86	2.28e-09	3.96e-07
chromatin organization involved in negative regulation of transcription (GO:0097549)	71	6	0.47	+	12.84	1.14e-05	0.000828
regulation of cell cycle phase transition (GO:1901987)	298	25	1.96	+	12.75	8.14e-20	3.78e-17
regulation of mitotic metaphase/anaphase transition (GO:0030071)	48	4	0.32	+	12.67	0.000372	0.0192
negative regulation of cell cycle (GO:0045786)	283	23	1.86	+	12.35	5.24e-18	2.09e-15
response to UV (GO:0009411)	124	10	0.82	+	12.26	1.92e-08	2.6e-06
regulation of response to DNA damage stimulus (GO:2001020)	186	15	1.22	+	12.26	4.67e-12	1.1e-09
mitotic cell cycle process (GO:1903047)	438	35	2.88	+	12.15	6.07e-27	5.82e-24
regulation of cytokinesis (GO:0032465)	76	6	0.5	+	12	1.64e-05	0.00114
cellular response to UV (GO:0034644)	76	6	0.5	+	12	1.64e-05	0.00114
regulation of metaphase/anaphase transition of cell cycle (GO:1902099)	51	4	0.34	+	11.92	0.000462	0.023
chromosome organization involved in meiotic cell cycle (GO:0070192)	64	5	0.42	+	11.87	8.96e-05	0.00539
intrinsic apoptotic signaling pathway in response to DNA damage (GO:0008630)	64	5	0.42	+	11.87	8.96e-05	0.00536
sprouting angiogenesis (GO:0002040)	52	4	0.34	+	11.69	0.000495	0.0246
protein-DNA complex subunit organization (GO:0071824)	249	19	1.64	+	11.6	1.42e-14	4.26e-12
positive regulation of mitotic cell cycle phase transition (GO:1901992)	66	5	0.43	+	11.51	0.000103	0.00605
regulation of mitotic sister chromatid separation (GO:0010965)	53	4	0.35	+	11.47	0.000529	0.0261
mitotic cell cycle (GO:0000278)	518	39	3.41	+	11.44	3.69e-29	3.78e-26
DNA methylation or demethylation (GO:0044728)	54	4	0.36	+	11.26	0.000566	0.0276
regulation of gene expression, epigenetic (GO:0040029)	122	9	0.8	+	11.21	2.05e-07	2.32e-05
meiotic cell cycle process (GO:1903046)	152	11	1	+	11	1.05e-08	1.54e-06
cell cycle process (GO:0022402)	697	50	4.59	+	10.9	8.12e-37	1.46e-33
positive regulation of cell cycle phase transition (GO:1901989)	84	6	0.55	+	10.86	2.8e-05	0.00189
meiotic cell cycle (GO:0051321)	182	13	1.2	+	10.86	5.34e-10	9.96e-08
regulation of ATPase activity (GO:0043462)	56	4	0.37	+	10.86	0.000644	0.0298
positive regulation of cell cycle process (GO:0090068)	188	13	1.24	+	10.51	7.75e-10	1.41e-07
regulation of immunoglobulin production (GO:0002637)	59	4	0.39	+	10.3	0.000774	0.0354
regulation of chromosome separation (GO:1905818)	59	4	0.39	+	10.3	0.000774	0.0353
cellular response to light stimulus (GO:0071482)	89	6	0.59	+	10.25	3.8e-05	0.00252
meiosis I cell cycle process (GO:0061982)	104	7	0.68	+	10.23	8.53e-06	0.000648
meiotic nuclear division (GO:0140013)	134	9	0.88	+	10.21	4.33e-07	4.42e-05
regulation of sister chromatid segregation (GO:0033045)	60	4	0.39	+	10.13	0.000822	0.0374
cell cycle (GO:0007049)	919	61	6.05	+	10.09	8.7e-44	2.08e-40
regulation of DNA metabolic process (GO:0051052)	302	20	1.99	+	10.07	3.4e-14	9.96e-12
chromatin assembly (GO:0031497)	183	12	1.2	+	9.97	6.26e-09	9.67e-07
positive regulation of response to DNA damage stimulus (GO:2001022)	92	6	0.61	+	9.91	4.53e-05	0.00289
negative regulation of DNA metabolic process (GO:0051053)	108	7	0.71	+	9.85	1.08e-05	0.000785
positive regulation of DNA metabolic process (GO:0051054)	170	11	1.12	+	9.83	3.12e-08	4.08e-06
positive regulation of mitotic cell cycle (GO:0045931)	93	6	0.61	+	9.81	4.79e-05	0.00304
nucleosome assembly (GO:0006334)	158	10	1.04	+	9.62	1.64e-07	1.88e-05
positive regulation of DNA repair (GO:0045739)	64	4	0.42	+	9.5	0.00103	0.0451
regulation of cyclin-dependent protein serine/threonine kinase activity (GO:0000079)	81	5	0.53	+	9.38	0.000254	0.0137
embryonic placenta development (GO:0001892)	65	4	0.43	+	9.35	0.00109	0.0473
regulation of mitotic cell cycle (GO:0007346)	359	22	2.36	+	9.31	7.25e-15	2.32e-12
chromatin assembly or disassembly (GO:0006333)	198	12	1.3	+	9.21	1.44e-08	1.99e-06
DNA modification (GO:0006304)	66	4	0.43	+	9.21	0.00115	0.0497
DNA packaging (GO:0006323)	215	13	1.41	+	9.19	3.6e-09	5.88e-07
positive regulation of cell cycle (GO:0045787)	249	15	1.64	+	9.16	2.24e-10	4.34e-08
regulation of cyclin-dependent protein kinase activity (GO:1904029)	84	5	0.55	+	9.05	0.000298	0.0156
meiosis I (GO:0007127)	102	6	0.67	+	8.94	7.8e-05	0.00475
blastocyst development (GO:0001824)	86	5	0.57	+	8.84	0.00033	0.0171
regulation of cell cycle process (GO:0010564)	522	30	3.43	+	8.73	2.76e-19	1.24e-16
regulation of cell division (GO:0051302)	142	8	0.93	+	8.56	6.64e-06	0.000516
response to radiation (GO:0009314)	323	18	2.13	+	8.47	1.08e-11	2.42e-09
nucleosome organization (GO:0034728)	191	10	1.26	+	7.96	8.58e-07	8.01e-05
cellular response to abiotic stimulus (GO:0071214)	214	11	1.41	+	7.81	2.85e-07	3.12e-05
cellular response to environmental stimulus (GO:0104004)	214	11	1.41	+	7.81	2.85e-07	3.1e-05
intrinsic apoptotic signaling pathway (GO:0097193)	123	6	0.81	+	7.41	0.000207	0.0115
cellular response to stress (GO:0033554)	1243	60	8.18	+	7.34	1.59e-35	2.55e-32
chromosome segregation (GO:0007059)	254	12	1.67	+	7.18	1.92e-07	2.19e-05
regulation of chromosome organization (GO:0033044)	237	11	1.56	+	7.05	7.48e-07	7.26e-05
chromosome organization (GO:0051276)	995	46	6.55	+	7.03	6.74e-26	5.7e-23
regulation of nuclear division (GO:0051783)	109	5	0.72	+	6.97	0.000925	0.0413
regulation of cell cycle (GO:0051726)	840	38	5.53	+	6.88	5.98e-21	3.44e-18
gene silencing (GO:0016458)	133	6	0.88	+	6.86	0.00031	0.0162
nuclear chromosome segregation (GO:0098813)	200	9	1.32	+	6.84	9.94e-06	0.000733
response to light stimulus (GO:0009416)	237	10	1.56	+	6.41	5.45e-06	0.00043
positive regulation of chromosome organization (GO:2001252)	143	6	0.94	+	6.38	0.00045	0.0225
nuclear division (GO:0000280)	266	11	1.75	+	6.29	2.2e-06	0.00019
nucleic acid metabolic process (GO:0090304)	1806	71	11.88	+	5.98	2.29e-37	4.7e-34
organelle fission (GO:0048285)	295	11	1.94	+	5.67	5.7e-06	0.000448
cell division (GO:0051301)	302	11	1.99	+	5.54	7.06e-06	0.000546
regulation of chromatin organization (GO:1902275)	165	6	1.09	+	5.53	0.000926	0.0412
regulation of cellular response to stress (GO:0080135)	490	17	3.22	+	5.27	3.94e-08	5.05e-06
cellular macromolecule biosynthetic process (GO:0034645)	1370	46	9.01	+	5.1	2.14e-20	1.14e-17
macromolecule biosynthetic process (GO:0009059)	1381	46	9.09	+	5.06	2.92e-20	1.45e-17
chromatin organization (GO:0006325)	693	23	4.56	+	5.04	2.89e-10	5.47e-08
nucleobase-containing compound metabolic process (GO:0006139)	2242	73	14.75	+	4.95	2.35e-33	3.07e-30
nucleic acid phosphodiester bond hydrolysis (GO:0090305)	249	8	1.64	+	4.88	0.000297	0.0156
apoptotic signaling pathway (GO:0097190)	219	7	1.44	+	4.86	0.000732	0.0336
heterocycle metabolic process (GO:0046483)	2353	75	15.48	+	4.84	7.36e-34	1.06e-30
in utero embryonic development (GO:0001701)	322	10	2.12	+	4.72	6.87e-05	0.00429
cellular aromatic compound metabolic process (GO:0006725)	2421	75	15.93	+	4.71	4.72e-33	5.65e-30
organic cyclic compound metabolic process (GO:1901360)	2590	75	17.04	+	4.4	3.74e-31	4.13e-28
cell population proliferation (GO:0008283)	409	11	2.69	+	4.09	0.000104	0.00608
heterocycle biosynthetic process (GO:0018130)	723	19	4.76	+	3.99	4.02e-07	4.19e-05
nucleobase-containing compound biosynthetic process (GO:0034654)	650	17	4.28	+	3.98	1.83e-06	0.00016
aromatic compound biosynthetic process (GO:0019438)	733	19	4.82	+	3.94	4.93e-07	4.92e-05
response to abiotic stimulus (GO:0009628)	705	18	4.64	+	3.88	1.24e-06	0.000114
cellular nitrogen compound metabolic process (GO:0034641)	3040	75	20	+	3.75	1e-26	9.02e-24
intracellular signal transduction (GO:0035556)	1187	29	7.81	+	3.71	1.18e-09	2.09e-07
cellular protein-containing complex assembly (GO:0034622)	820	20	5.4	+	3.71	6.1e-07	6e-05
response to stress (GO:0006950)	2505	61	16.48	+	3.7	1.29e-20	7.12e-18
cellular biosynthetic process (GO:0044249)	2221	53	14.61	+	3.63	3.01e-17	1.17e-14
organic substance biosynthetic process (GO:1901576)	2281	53	15.01	+	3.53	9.24e-17	3.32e-14
organic cyclic compound biosynthetic process (GO:1901362)	825	19	5.43	+	3.5	2.72e-06	0.000224
biosynthetic process (GO:0009058)	2341	53	15.4	+	3.44	2.73e-16	9.57e-14
negative regulation of nucleobase-containing compound metabolic process (GO:0045934)	1247	28	8.2	+	3.41	1.43e-08	2e-06
chordate embryonic development (GO:0043009)	537	12	3.53	+	3.4	0.00027	0.0144
embryo development ending in birth or egg hatching (GO:0009792)	547	12	3.6	+	3.33	0.000318	0.0166
protein-containing complex assembly (GO:0065003)	1117	23	7.35	+	3.13	1.44e-06	0.00013
negative regulation of cellular macromolecule biosynthetic process (GO:2000113)	1245	25	8.19	+	3.05	7.39e-07	7.23e-05
negative regulation of macromolecule biosynthetic process (GO:0010558)	1250	25	8.22	+	3.04	7.95e-07	7.56e-05
reproductive process (GO:0022414)	1020	20	6.71	+	2.98	1.51e-05	0.00107
negative regulation of transcription, DNA-templated (GO:0045892)	1071	21	7.05	+	2.98	9.03e-06	0.000683
negative regulation of RNA biosynthetic process (GO:1902679)	1072	21	7.05	+	2.98	9.15e-06	0.000689
negative regulation of nucleic acid-templated transcription (GO:1903507)	1072	21	7.05	+	2.98	9.15e-06	0.000685
reproduction (GO:0000003)	1024	20	6.74	+	2.97	1.59e-05	0.00112
regulation of response to stress (GO:0080134)	926	18	6.09	+	2.95	4.65e-05	0.00296
negative regulation of cellular biosynthetic process (GO:0031327)	1292	25	8.5	+	2.94	1.43e-06	0.00013
protein-containing complex subunit organization (GO:0043933)	1243	24	8.18	+	2.93	2.48e-06	0.000206
cellular macromolecule metabolic process (GO:0044260)	4334	83	28.52	+	2.91	7.85e-23	5.64e-20
negative regulation of biosynthetic process (GO:0009890)	1309	25	8.61	+	2.9	1.8e-06	0.00016
negative regulation of RNA metabolic process (GO:0051253)	1150	21	7.57	+	2.78	2.56e-05	0.00175
organelle organization (GO:0006996)	3171	57	20.86	+	2.73	2.75e-13	7.07e-11
negative regulation of transcription by RNA polymerase II (GO:0000122)	725	13	4.77	+	2.73	0.00114	0.0495
negative regulation of cellular metabolic process (GO:0031324)	2164	35	14.24	+	2.46	7.94e-07	7.61e-05
negative regulation of macromolecule metabolic process (GO:0010605)	2330	37	15.33	+	2.41	4.36e-07	4.42e-05
negative regulation of nitrogen compound metabolic process (GO:0051172)	2037	31	13.4	+	2.31	1.01e-05	0.000739
macromolecule metabolic process (GO:0043170)	5707	86	37.55	+	2.29	6.45e-17	2.38e-14
negative regulation of metabolic process (GO:0009892)	2488	37	16.37	+	2.26	2.21e-06	0.00019
positive regulation of macromolecule biosynthetic process (GO:0010557)	1558	23	10.25	+	2.24	0.000268	0.0144
positive regulation of cellular biosynthetic process (GO:0031328)	1630	24	10.72	+	2.24	0.000198	0.0111
positive regulation of biosynthetic process (GO:0009891)	1650	24	10.86	+	2.21	0.000365	0.0189
regulation of nucleobase-containing compound metabolic process (GO:0019219)	3418	49	22.49	+	2.18	6.18e-08	7.65e-06
positive regulation of nucleobase-containing compound metabolic process (GO:0045935)	1630	23	10.72	+	2.14	0.000628	0.0292
cellular component assembly (GO:0022607)	2021	28	13.3	+	2.11	0.000151	0.00863
nitrogen compound metabolic process (GO:0006807)	6333	85	41.67	+	2.04	1.64e-13	4.36e-11
regulation of cellular macromolecule biosynthetic process (GO:2000112)	3354	45	22.07	+	2.04	2.28e-06	0.000192
negative regulation of cellular process (GO:0048523)	3956	53	26.03	+	2.04	1.26e-07	1.47e-05
regulation of macromolecule biosynthetic process (GO:0010556)	3373	45	22.19	+	2.03	2.45e-06	0.000205
regulation of cellular biosynthetic process (GO:0031326)	3490	46	22.96	+	2	2.14e-06	0.000187
regulation of biosynthetic process (GO:0009889)	3538	46	23.28	+	1.98	3.95e-06	0.000323
cellular component organization (GO:0016043)	4771	62	31.39	+	1.98	1.64e-08	2.25e-06
cellular metabolic process (GO:0044237)	6948	90	45.71	+	1.97	1.72e-13	4.48e-11
negative regulation of biological process (GO:0048519)	4307	54	28.34	+	1.91	9.6e-07	8.84e-05
organic substance metabolic process (GO:0071704)	7355	92	48.39	+	1.9	4.61e-13	1.16e-10
cellular response to stimulus (GO:0051716)	6076	76	39.98	+	1.9	6.66e-10	1.23e-07
primary metabolic process (GO:0044238)	6876	86	45.24	+	1.9	1.06e-11	2.42e-09
positive regulation of macromolecule metabolic process (GO:0010604)	2884	36	18.98	+	1.9	0.000174	0.00989
cellular component organization or biogenesis (GO:0071840)	4995	62	32.86	+	1.89	9.79e-08	1.18e-05
regulation of cellular metabolic process (GO:0031323)	5279	64	34.73	+	1.84	1.58e-07	1.84e-05
regulation of macromolecule metabolic process (GO:0060255)	5464	65	35.95	+	1.81	2.31e-07	2.57e-05
regulation of transcription, DNA-templated (GO:0006355)	2956	35	19.45	+	1.8	0.00055	0.0271
regulation of nucleic acid-templated transcription (GO:1903506)	2956	35	19.45	+	1.8	0.00055	0.027
regulation of RNA biosynthetic process (GO:2001141)	2958	35	19.46	+	1.8	0.000553	0.027
positive regulation of cellular metabolic process (GO:0031325)	2719	32	17.89	+	1.79	0.000966	0.0426
regulation of primary metabolic process (GO:0080090)	5111	60	33.63	+	1.78	1.69e-06	0.000151
metabolic process (GO:0008152)	7890	92	51.91	+	1.77	3.67e-11	7.54e-09
positive regulation of metabolic process (GO:0009893)	3105	36	20.43	+	1.76	0.000718	0.0331
regulation of metabolic process (GO:0019222)	5872	67	38.63	+	1.73	7.54e-07	7.28e-05
regulation of nitrogen compound metabolic process (GO:0051171)	4968	56	32.69	+	1.71	1.61e-05	0.00113
response to stimulus (GO:0050896)	7355	81	48.39	+	1.67	5.5e-08	6.93e-06
cellular process (GO:0009987)	15597	129	102.62	+	1.26	9.3e-07	8.62e-05
biological_process (GO:0008150)	18545	137	122.02	+	1.12	0.001	0.0441
Unclassified (UNCLASSIFIED)	4253	13	27.98	-	0.46	0.001	0.044
system process (GO:0003008)	2158	1	14.2	-	0.07	1.4e-05	0.00101
G protein-coupled receptor signaling pathway (GO:0007186)	1746	0	11.49	-	< 0.01	1.48e-05	0.00106
detection of stimulus (GO:0051606)	1216	0	8	-	< 0.01	0.000652	0.0301
detection of stimulus involved in sensory perception (GO:0050906)	1132	0	7.45	-	< 0.01	0.000934	0.0413
nervous system process (GO:0050877)	1759	0	11.57	-	< 0.01	1.54e-05	0.00109
sensory perception of chemical stimulus (GO:0007606)	1129	0	7.43	-	< 0.01	0.00093	0.0413
sensory perception (GO:0007600)	1426	0	9.38	-	< 0.01	0.000117	0.00683
GO cellular component complete	Bos taurus - REFLIST (22798)	upload_1 (150)	upload_1 (expected)	upload_1 (over/under)	upload_1 (fold Enrichment)	upload_1 (raw P-value)	upload_1 (FDR)
cyclin E1-CDK2 complex (GO:0097134)	3	3	0.02	+	> 100	5.4e-06	0.000228
MutSalpha complex (GO:0032301)	2	2	0.01	+	> 100	0.000252	0.00818
cyclin E2-CDK2 complex (GO:0097135)	2	2	0.01	+	> 100	0.000252	0.00804
CAF-1 complex (GO:0033186)	4	3	0.03	+	> 100	9.4e-06	0.000388
alpha DNA polymerase:primase complex (GO:0005658)	4	3	0.03	+	> 100	9.4e-06	0.000379
CMG complex (GO:0071162)	7	5	0.05	+	> 100	8.52e-09	5.15e-07
BRCA1-BARD1 complex (GO:0031436)	3	2	0.02	+	> 100	0.000419	0.0121
Elg1 RFC-like complex (GO:0031391)	3	2	0.02	+	> 100	0.000419	0.0119
GINS complex (GO:0000811)	5	3	0.03	+	91.19	1.5e-05	0.000578
DNA replication preinitiation complex (GO:0031261)	11	6	0.07	+	82.9	8.23e-10	5.33e-08
MCM complex (GO:0042555)	10	5	0.07	+	75.99	3.18e-08	1.7e-06
delta DNA polymerase complex (GO:0043625)	6	3	0.04	+	75.99	2.23e-05	0.000811
epsilon DNA polymerase complex (GO:0008622)	4	2	0.03	+	75.99	0.000626	0.0165
DNA polymerase complex (GO:0042575)	20	9	0.13	+	68.39	1.53e-13	1.16e-11
DNA replication factor C complex (GO:0005663)	5	2	0.03	+	60.79	0.000872	0.0223
replisome (GO:0030894)	20	7	0.13	+	53.2	3.52e-10	2.37e-08
nuclear replication fork (GO:0043596)	35	12	0.23	+	52.11	1.67e-16	1.6e-14
Ctf18 RFC-like complex (GO:0031390)	6	2	0.04	+	50.66	0.00116	0.0284
cyclin A2-CDK2 complex (GO:0097124)	6	2	0.04	+	50.66	0.00116	0.028
nuclear replisome (GO:0043601)	19	6	0.13	+	48	1.13e-08	6.6e-07
mismatch repair complex (GO:0032300)	7	2	0.05	+	43.42	0.00148	0.0341
replication fork (GO:0005657)	66	18	0.43	+	41.45	1.09e-22	2.84e-20
BRCA1-A complex (GO:0070531)	8	2	0.05	+	38	0.00185	0.0413
origin recognition complex (GO:0000808)	8	2	0.05	+	38	0.00185	0.0408
nuclear origin of replication recognition complex (GO:0005664)	8	2	0.05	+	38	0.00185	0.0404
pericentric heterochromatin (GO:0005721)	20	4	0.13	+	30.4	1.68e-05	0.000636
nuclear chromosome (GO:0000228)	185	29	1.22	+	23.82	5.68e-30	2.06e-27
cyclin-dependent protein kinase holoenzyme complex (GO:0000307)	46	5	0.3	+	16.52	2.06e-05	0.000762
heterochromatin (GO:0000792)	66	7	0.43	+	16.12	5.03e-07	2.4e-05
DNA repair complex (GO:1990391)	29	3	0.19	+	15.72	0.00118	0.0282
chromosome, telomeric region (GO:0000781)	91	9	0.6	+	15.03	1.96e-08	1.11e-06
protein-DNA complex (GO:0032993)	244	24	1.61	+	14.95	1.54e-20	3.5e-18
condensed nuclear chromosome (GO:0000794)	60	5	0.39	+	12.67	6.72e-05	0.0023
chromosome (GO:0005694)	1078	76	7.09	+	10.72	4.98e-58	9.04e-55
site of DNA damage (GO:0090734)	86	6	0.57	+	10.6	3.17e-05	0.00113
chromosomal region (GO:0098687)	262	18	1.72	+	10.44	3.92e-13	2.85e-11
DNA packaging complex (GO:0044815)	166	11	1.09	+	10.07	2.48e-08	1.36e-06
nucleosome (GO:0000786)	158	10	1.04	+	9.62	1.64e-07	8.5e-06
nuclear periphery (GO:0034399)	81	5	0.53	+	9.38	0.000254	0.00795
site of double-strand break (GO:0035861)	67	4	0.44	+	9.07	0.00121	0.0286
nuclear matrix (GO:0016363)	67	4	0.44	+	9.07	0.00121	0.0282
serine/threonine protein kinase complex (GO:1902554)	85	5	0.56	+	8.94	0.000314	0.00949
transferase complex, transferring phosphorus-containing groups (GO:0061695)	250	14	1.64	+	8.51	2.24e-09	1.4e-07
protein kinase complex (GO:1902911)	97	5	0.64	+	7.83	0.000559	0.0151
chromatin (GO:0000785)	584	30	3.84	+	7.81	5.29e-18	6.4e-16
condensed chromosome (GO:0000793)	217	11	1.43	+	7.7	3.25e-07	1.64e-05
chromosome, centromeric region (GO:0000775)	180	9	1.18	+	7.6	4.41e-06	0.000195
RNA polymerase II transcription regulator complex (GO:0090575)	166	6	1.09	+	5.49	0.000954	0.0241
nuclear protein-containing complex (GO:0140513)	1169	35	7.69	+	4.55	5.33e-14	4.2e-12
transferase complex (GO:1990234)	780	19	5.13	+	3.7	1.22e-06	5.67e-05
centrosome (GO:0005813)	534	12	3.51	+	3.42	0.000257	0.00791
nucleoplasm (GO:0005654)	3018	66	19.86	+	3.32	4.28e-20	6.47e-18
intracellular non-membrane-bounded organelle (GO:0043232)	4167	91	27.42	+	3.32	2.97e-30	1.8e-27
non-membrane-bounded organelle (GO:0043228)	4168	91	27.42	+	3.32	3.03e-30	1.37e-27
nuclear lumen (GO:0031981)	3439	75	22.63	+	3.31	2.09e-23	6.33e-21
microtubule organizing center (GO:0005815)	699	15	4.6	+	3.26	7.14e-05	0.0024
nuclear body (GO:0016604)	668	13	4.4	+	2.96	0.000547	0.015
organelle lumen (GO:0043233)	3869	75	25.46	+	2.95	2.53e-20	5.1e-18
intracellular organelle lumen (GO:0070013)	3869	75	25.46	+	2.95	2.53e-20	4.59e-18
membrane-enclosed lumen (GO:0031974)	3869	75	25.46	+	2.95	2.53e-20	4.17e-18
intracellular protein-containing complex (GO:0140535)	734	14	4.83	+	2.9	0.000407	0.0119
nucleus (GO:0005634)	6528	119	42.95	+	2.77	1.74e-37	1.58e-34
microtubule cytoskeleton (GO:0015630)	1146	18	7.54	+	2.39	0.00061	0.0163
catalytic complex (GO:1902494)	1399	21	9.2	+	2.28	0.000446	0.0124
protein-containing complex (GO:0032991)	5161	72	33.96	+	2.12	1.23e-11	8.61e-10
intracellular membrane-bounded organelle (GO:0043231)	10586	124	69.65	+	1.78	7.61e-20	1.06e-17
membrane-bounded organelle (GO:0043227)	10991	124	72.32	+	1.71	5.11e-18	6.63e-16
intracellular organelle (GO:0043229)	11973	128	78.78	+	1.62	3.05e-17	3.08e-15
organelle (GO:0043226)	12260	128	80.66	+	1.59	4.98e-16	4.31e-14
intracellular anatomical structure (GO:0005622)	13780	133	90.67	+	1.47	2.56e-14	2.11e-12
endomembrane system (GO:0012505)	3346	9	22.02	-	0.41	0.00157	0.0357
plasma membrane (GO:0005886)	5139	12	33.81	-	0.35	4.49e-06	0.000194
cell periphery (GO:0071944)	5560	12	36.58	-	0.33	4.19e-07	2.05e-05
membrane (GO:0016020)	9417	16	61.96	-	0.26	2e-16	1.82e-14
organelle membrane (GO:0031090)	2643	2	17.39	-	0.12	4.05e-06	0.000184
integral component of membrane (GO:0016021)	6370	3	41.91	-	0.07	2.6e-17	2.78e-15
intrinsic component of membrane (GO:0031224)	6471	3	42.58	-	0.07	1.35e-17	1.53e-15
intrinsic component of plasma membrane (GO:0031226)	1215	0	7.99	-	< 0.01	0.00065	0.0169
cell projection (GO:0042995)	1705	0	11.22	-	< 0.01	1.41e-05	0.000558
integral component of plasma membrane (GO:0005887)	1154	0	7.59	-	< 0.01	0.000976	0.0243
plasma membrane bounded cell projection (GO:0120025)	1632	0	10.74	-	< 0.01	3.51e-05	0.00123
endoplasmic reticulum (GO:0005783)	1373	0	9.03	-	< 0.01	0.00018	0.00593
organelle subcompartment (GO:0031984)	1231	0	8.1	-	< 0.01	0.000405	0.0121
GO molecular function complete	Bos taurus - REFLIST (22798)	upload_1 (150)	upload_1 (expected)	upload_1 (over/under)	upload_1 (fold Enrichment)	upload_1 (raw P-value)	upload_1 (FDR)
single thymine insertion binding (GO:0032143)	2	2	0.01	+	> 100	0.000252	0.017
guanine/thymine mispair binding (GO:0032137)	2	2	0.01	+	> 100	0.000252	0.0167
cyclic-GMP-AMP synthase activity (GO:0061501)	2	2	0.01	+	> 100	0.000252	0.0165
oxidized purine nucleobase lesion DNA N-glycosylase activity (GO:0008534)	2	2	0.01	+	> 100	0.000252	0.0162
dihydrofolate reductase activity (GO:0004146)	2	2	0.01	+	> 100	0.000252	0.016
thymidine kinase activity (GO:0004797)	2	2	0.01	+	> 100	0.000252	0.0158
8-oxo-7,8-dihydroguanine DNA N-glycosylase activity (GO:0034039)	2	2	0.01	+	> 100	0.000252	0.0156
purine-specific mismatch base pair DNA N-glycosylase activity (GO:0000701)	2	2	0.01	+	> 100	0.000252	0.0153
MutLalpha complex binding (GO:0032405)	4	3	0.03	+	> 100	9.4e-06	0.00113
single guanine insertion binding (GO:0032142)	3	2	0.02	+	> 100	0.000419	0.0241
dinucleotide insertion or deletion binding (GO:0032139)	3	2	0.02	+	> 100	0.000419	0.0238
oxidized purine DNA binding (GO:0032357)	8	5	0.05	+	94.99	1.38e-08	3.05e-06
DNA insertion or deletion binding (GO:0032135)	5	3	0.03	+	91.19	1.5e-05	0.00166
deoxynucleoside kinase activity (GO:0019136)	5	3	0.03	+	91.19	1.5e-05	0.00162
oxidized DNA binding (GO:0032356)	9	5	0.06	+	84.44	2.13e-08	4.5e-06
single base insertion or deletion binding (GO:0032138)	4	2	0.03	+	75.99	0.000626	0.0343
DNA (cytosine-5-)-methyltransferase activity (GO:0003886)	4	2	0.03	+	75.99	0.000626	0.0338
D-loop DNA binding (GO:0062037)	4	2	0.03	+	75.99	0.000626	0.0334
oxidized base lesion DNA N-glycosylase activity (GO:0000702)	4	2	0.03	+	75.99	0.000626	0.033
mismatch base pair DNA N-glycosylase activity (GO:0000700)	4	2	0.03	+	75.99	0.000626	0.0327
5'-flap endonuclease activity (GO:0017108)	7	3	0.05	+	65.14	3.18e-05	0.00306
mismatch repair complex binding (GO:0032404)	7	3	0.05	+	65.14	3.18e-05	0.003
single-stranded DNA helicase activity (GO:0017116)	18	7	0.12	+	59.11	1.93e-10	6.11e-08
flap endonuclease activity (GO:0048256)	8	3	0.05	+	56.99	4.35e-05	0.00386
DNA replication origin binding (GO:0003688)	22	8	0.14	+	55.27	1.43e-11	5.29e-09
mismatched DNA binding (GO:0030983)	13	4	0.09	+	46.77	3.91e-06	0.000525
DNA N-glycosylase activity (GO:0019104)	13	4	0.09	+	46.77	3.91e-06	0.00051
nucleoside kinase activity (GO:0019206)	11	3	0.07	+	41.45	9.45e-05	0.00723
3'-5'-exodeoxyribonuclease activity (GO:0008296)	11	3	0.07	+	41.45	9.45e-05	0.0071
3'-5' DNA helicase activity (GO:0043138)	15	4	0.1	+	40.53	6.3e-06	0.000776
exodeoxyribonuclease activity, producing 5'-phosphomonoesters (GO:0016895)	19	4	0.13	+	32	1.41e-05	0.00165
exodeoxyribonuclease activity (GO:0004529)	19	4	0.13	+	32	1.41e-05	0.0016
DNA polymerase binding (GO:0070182)	15	3	0.1	+	30.4	0.000208	0.0146
DNA-directed DNA polymerase activity (GO:0003887)	21	4	0.14	+	28.95	1.99e-05	0.00196
DNA helicase activity (GO:0003678)	69	13	0.45	+	28.64	7.1e-15	5.25e-12
endodeoxyribonuclease activity, producing 5'-phosphomonoesters (GO:0016888)	16	3	0.11	+	28.5	0.000246	0.0168
damaged DNA binding (GO:0003684)	55	10	0.36	+	27.63	1.38e-11	5.58e-09
four-way junction DNA binding (GO:0000400)	18	3	0.12	+	25.33	0.000334	0.02
DNA polymerase activity (GO:0034061)	30	4	0.2	+	20.26	6.98e-05	0.00595
4 iron, 4 sulfur cluster binding (GO:0051539)	45	6	0.3	+	20.26	9.97e-07	0.00017
hydrolase activity, hydrolyzing N-glycosyl compounds (GO:0016799)	31	4	0.2	+	19.61	7.84e-05	0.00644
DNA secondary structure binding (GO:0000217)	31	4	0.2	+	19.61	7.84e-05	0.00632
single-stranded DNA binding (GO:0003697)	102	13	0.67	+	19.37	6.47e-13	3.59e-10
deoxyribonuclease activity (GO:0004536)	54	6	0.36	+	16.89	2.64e-06	0.000366
catalytic activity, acting on DNA (GO:0140097)	287	30	1.89	+	15.89	2.98e-26	6.6e-23
helicase activity (GO:0004386)	144	14	0.95	+	14.78	2.4e-12	1.07e-09
ATPase, acting on DNA (GO:0008094)	175	17	1.15	+	14.76	9.65e-15	6.11e-12
3'-5' exonuclease activity (GO:0008408)	49	4	0.32	+	12.41	0.0004	0.0234
metal cluster binding (GO:0051540)	75	6	0.49	+	12.16	1.53e-05	0.00161
iron-sulfur cluster binding (GO:0051536)	75	6	0.49	+	12.16	1.53e-05	0.00158
exonuclease activity (GO:0004527)	75	6	0.49	+	12.16	1.53e-05	0.00154
exonuclease activity, active with either ribo- or deoxyribonucleic acids and producing 5'-phosphomonoesters (GO:0016796)	50	4	0.33	+	12.16	0.00043	0.0239
nucleotidyltransferase activity (GO:0016779)	131	7	0.86	+	8.12	3.51e-05	0.00318
chromatin binding (GO:0003682)	512	23	3.37	+	6.83	8.39e-13	4.13e-10
ATPase (GO:0016887)	523	21	3.44	+	6.1	6.69e-11	2.28e-08
nuclease activity (GO:0004518)	199	7	1.31	+	5.35	0.000423	0.0237
histone binding (GO:0042393)	217	7	1.43	+	4.9	0.000695	0.0358
DNA binding (GO:0003677)	2201	66	14.48	+	4.56	1.39e-27	6.16e-24
protein heterodimerization activity (GO:0046982)	335	10	2.2	+	4.54	9.43e-05	0.00734
ATP binding (GO:0005524)	1419	31	9.34	+	3.32	3.91e-09	1.16e-06
adenyl ribonucleotide binding (GO:0032559)	1464	31	9.63	+	3.22	8.03e-09	2.22e-06
adenyl nucleotide binding (GO:0030554)	1475	31	9.7	+	3.19	9.52e-09	2.48e-06
double-stranded DNA binding (GO:0003690)	1463	29	9.63	+	3.01	1.07e-07	2.17e-05
nucleic acid binding (GO:0003676)	3463	68	22.78	+	2.98	2.63e-18	3.89e-15
transferase activity, transferring phosphorus-containing groups (GO:0016772)	905	17	5.95	+	2.85	0.000115	0.00849
protein dimerization activity (GO:0046983)	954	17	6.28	+	2.71	0.000212	0.0147
nucleotide binding (GO:0000166)	2137	38	14.06	+	2.7	1.28e-08	3.14e-06
nucleoside phosphate binding (GO:1901265)	2137	38	14.06	+	2.7	1.28e-08	2.98e-06
purine ribonucleoside triphosphate binding (GO:0035639)	1802	31	11.86	+	2.61	7.73e-07	0.000137
purine ribonucleotide binding (GO:0032555)	1859	31	12.23	+	2.53	1.48e-06	0.000226
ribonucleotide binding (GO:0032553)	1874	31	12.33	+	2.51	1.75e-06	0.000259
purine nucleotide binding (GO:0017076)	1876	31	12.34	+	2.51	1.79e-06	0.000256
sequence-specific double-stranded DNA binding (GO:1990837)	1380	22	9.08	+	2.42	0.000193	0.0138
sequence-specific DNA binding (GO:0043565)	1472	23	9.69	+	2.37	0.000148	0.0108
small molecule binding (GO:0036094)	2444	38	16.08	+	2.36	4.36e-07	8.06e-05
heterocyclic compound binding (GO:1901363)	5540	82	36.45	+	2.25	2.63e-15	2.92e-12
organic cyclic compound binding (GO:0097159)	5616	82	36.95	+	2.22	5.05e-15	4.48e-12
carbohydrate derivative binding (GO:0097367)	2162	31	14.22	+	2.18	3.44e-05	0.00318
anion binding (GO:0043168)	2316	32	15.24	+	2.1	5.87e-05	0.00511
ion binding (GO:0043167)	5219	56	34.34	+	1.63	8.19e-05	0.00648
catalytic activity (GO:0003824)	5906	59	38.86	+	1.52	0.00035	0.0207
protein binding (GO:0005515)	6248	60	41.11	+	1.46	0.000899	0.0458
binding (GO:0005488)	12300	112	80.93	+	1.38	2.42e-07	4.66e-05
G protein-coupled receptor activity (GO:0004930)	1484	0	9.76	-	< 0.01	7.71e-05	0.00645
signaling receptor activity (GO:0038023)	2072	0	13.63	-	< 0.01	1.05e-06	0.000173
transmembrane signaling receptor activity (GO:0004888)	1906	0	12.54	-	< 0.01	3.92e-06	0.000496
molecular transducer activity (GO:0060089)	2072	0	13.63	-	< 0.01	1.05e-06	0.000167

## Sheet: C7
Analysis Type:	PANTHER Overrepresentation Test (Released 20210224)
Annotation Version and Release Date:	GO Ontology database DOI: 10.5281/zenodo.4735677 Released 2021-05-01
Analyzed List:	upload_1 (Bos taurus)
Reference List:	Bos taurus (all genes in database)
Test Type:	FISHER
Correction:	FDR
GO biological process complete	Bos taurus - REFLIST (22798)	upload_1 (187)	upload_1 (expected)	upload_1 (over/under)	upload_1 (fold Enrichment)	upload_1 (raw P-value)	upload_1 (FDR)
positive regulation of lysosomal protein catabolic process (GO:1905167)	2	2	0.02	+	> 100	0.000391	0.048
collagen biosynthetic process (GO:0032964)	9	3	0.07	+	40.64	0.00011	0.0187
negative regulation of extracellular matrix organization (GO:1903054)	10	3	0.08	+	36.57	0.000143	0.0221
convergent extension (GO:0060026)	11	3	0.09	+	33.25	0.000181	0.0268
neuronal stem cell population maintenance (GO:0097150)	21	5	0.17	+	29.03	1.93e-06	0.000772
type B pancreatic cell development (GO:0003323)	13	3	0.11	+	28.13	0.000274	0.0365
endodermal cell differentiation (GO:0035987)	31	5	0.25	+	19.66	1.04e-05	0.00262
collagen fibril organization (GO:0030199)	42	6	0.34	+	17.42	2.47e-06	0.000888
endoderm formation (GO:0001706)	38	5	0.31	+	16.04	2.53e-05	0.00577
extracellular matrix assembly (GO:0085029)	32	4	0.26	+	15.24	0.000204	0.029
artery morphogenesis (GO:0048844)	49	6	0.4	+	14.93	5.57e-06	0.00167
cell differentiation involved in kidney development (GO:0061005)	34	4	0.28	+	14.34	0.000252	0.0342
digestive tract morphogenesis (GO:0048546)	35	4	0.29	+	13.93	0.000279	0.0368
negative regulation of BMP signaling pathway (GO:0030514)	44	5	0.36	+	13.85	4.82e-05	0.01
glomerulus development (GO:0032835)	38	4	0.31	+	12.83	0.000373	0.0462
artery development (GO:0060840)	68	7	0.56	+	12.55	2.62e-06	0.00092
endoderm development (GO:0007492)	59	6	0.48	+	12.4	1.48e-05	0.00344
collagen metabolic process (GO:0032963)	51	5	0.42	+	11.95	9.22e-05	0.0166
cellular response to amino acid stimulus (GO:0071230)	54	5	0.44	+	11.29	0.000118	0.0198
cellular response to acid chemical (GO:0071229)	58	5	0.48	+	10.51	0.000162	0.0245
negative regulation of transmembrane receptor protein serine/threonine kinase signaling pathway (GO:0090101)	93	8	0.76	+	10.49	1.75e-06	0.000763
external encapsulating structure organization (GO:0045229)	229	19	1.88	+	10.12	1.98e-13	5.69e-10
extracellular matrix organization (GO:0030198)	229	19	1.88	+	10.12	1.98e-13	4.74e-10
extracellular structure organization (GO:0043062)	231	19	1.89	+	10.03	2.29e-13	4.7e-10
renal tubule development (GO:0061326)	74	6	0.61	+	9.88	4.88e-05	0.01
response to amino acid (GO:0043200)	63	5	0.52	+	9.68	0.000233	0.0324
columnar/cuboidal epithelial cell differentiation (GO:0002065)	65	5	0.53	+	9.38	0.000266	0.0358
nephron tubule development (GO:0072080)	70	5	0.57	+	8.71	0.000368	0.0464
negative regulation of cellular response to growth factor stimulus (GO:0090288)	84	6	0.69	+	8.71	9.46e-05	0.0166
response to acid chemical (GO:0001101)	70	5	0.57	+	8.71	0.000368	0.046
nephron epithelium development (GO:0072009)	85	6	0.7	+	8.61	0.000101	0.0172
formation of primary germ layer (GO:0001704)	89	6	0.73	+	8.22	0.000128	0.0206
cell-matrix adhesion (GO:0007160)	90	6	0.74	+	8.13	0.000135	0.0211
nephron development (GO:0072006)	107	7	0.88	+	7.98	4.17e-05	0.00907
kidney epithelium development (GO:0072073)	109	7	0.89	+	7.83	4.66e-05	0.00985
developmental growth involved in morphogenesis (GO:0060560)	99	6	0.81	+	7.39	0.000221	0.0311
blood vessel development (GO:0001568)	385	23	3.16	+	7.28	3.43e-13	6.15e-10
regulation of osteoblast differentiation (GO:0045667)	101	6	0.83	+	7.24	0.000245	0.0335
vasculature development (GO:0001944)	407	24	3.34	+	7.19	1.32e-13	4.74e-10
blood vessel morphogenesis (GO:0048514)	312	18	2.56	+	7.03	2.48e-10	2.97e-07
cell-substrate adhesion (GO:0031589)	143	8	1.17	+	6.82	3.41e-05	0.00753
eye morphogenesis (GO:0048592)	129	7	1.06	+	6.62	0.000127	0.0208
regulation of angiogenesis (GO:0045765)	203	11	1.67	+	6.61	1.53e-06	0.000758
regulation of vasculature development (GO:1901342)	205	11	1.68	+	6.54	1.68e-06	0.000777
negative regulation of cell migration (GO:0030336)	193	10	1.58	+	6.32	6.73e-06	0.00186
renal system development (GO:0072001)	222	11	1.82	+	6.04	3.49e-06	0.00117
negative regulation of cell motility (GO:2000146)	203	10	1.67	+	6.01	1.03e-05	0.00263
gliogenesis (GO:0042063)	164	8	1.35	+	5.95	8.55e-05	0.0156
angiogenesis (GO:0001525)	227	11	1.86	+	5.91	4.27e-06	0.0014
negative regulation of cellular component movement (GO:0051271)	207	10	1.7	+	5.89	1.21e-05	0.00289
urogenital system development (GO:0001655)	249	12	2.04	+	5.88	1.64e-06	0.000786
negative regulation of locomotion (GO:0040013)	229	11	1.88	+	5.86	4.63e-06	0.00148
epithelial cell development (GO:0002064)	167	8	1.37	+	5.84	9.65e-05	0.0167
kidney development (GO:0001822)	212	10	1.74	+	5.75	1.47e-05	0.00346
cell adhesion (GO:0007155)	664	31	5.45	+	5.69	1.13e-14	1.62e-10
biological adhesion (GO:0022610)	667	31	5.47	+	5.67	1.26e-14	9.08e-11
camera-type eye development (GO:0043010)	259	12	2.12	+	5.65	2.42e-06	0.000893
mesenchyme development (GO:0060485)	175	8	1.44	+	5.57	0.000131	0.0208
regulation of transmembrane receptor protein serine/threonine kinase signaling pathway (GO:0090092)	202	9	1.66	+	5.43	6.05e-05	0.0121
eye development (GO:0001654)	298	13	2.44	+	5.32	1.73e-06	0.000779
visual system development (GO:0150063)	301	13	2.47	+	5.27	1.93e-06	0.000792
sensory system development (GO:0048880)	306	13	2.51	+	5.18	2.29e-06	0.000868
tube morphogenesis (GO:0035239)	514	21	4.22	+	4.98	2.98e-09	2.86e-06
circulatory system development (GO:0072359)	661	27	5.42	+	4.98	1.34e-11	1.93e-08
response to wounding (GO:0009611)	247	10	2.03	+	4.94	5.12e-05	0.0104
regulation of cellular response to growth factor stimulus (GO:0090287)	230	9	1.89	+	4.77	0.000156	0.0239
heart development (GO:0007507)	386	14	3.17	+	4.42	5.44e-06	0.00166
sensory organ development (GO:0007423)	464	16	3.81	+	4.2	2.14e-06	0.000831
embryonic morphogenesis (GO:0048598)	476	16	3.9	+	4.1	2.93e-06	0.001
cell junction organization (GO:0034330)	364	12	2.99	+	4.02	6.32e-05	0.0124
tube development (GO:0035295)	674	22	5.53	+	3.98	6.01e-08	4.54e-05
brain development (GO:0007420)	465	15	3.81	+	3.93	9.73e-06	0.00254
morphogenesis of an epithelium (GO:0002009)	372	12	3.05	+	3.93	7.72e-05	0.0142
animal organ morphogenesis (GO:0009887)	779	25	6.39	+	3.91	9.61e-09	8.63e-06
head development (GO:0060322)	502	16	4.12	+	3.89	5.64e-06	0.00165
anatomical structure formation involved in morphogenesis (GO:0048646)	699	22	5.73	+	3.84	1.11e-07	7.24e-05
regulation of cell migration (GO:0030334)	706	22	5.79	+	3.8	1.31e-07	8.18e-05
tissue morphogenesis (GO:0048729)	454	14	3.72	+	3.76	3.14e-05	0.00704
cell morphogenesis involved in differentiation (GO:0000904)	424	13	3.48	+	3.74	6.39e-05	0.0124
cell-cell adhesion (GO:0098609)	359	11	2.94	+	3.74	0.000236	0.0327
regulation of cell motility (GO:2000145)	746	22	6.12	+	3.6	3.26e-07	0.000188
skeletal system development (GO:0001501)	375	11	3.08	+	3.58	0.000339	0.0431
negative regulation of multicellular organismal process (GO:0051241)	701	20	5.75	+	3.48	1.9e-06	0.000802
regulation of locomotion (GO:0040012)	782	22	6.41	+	3.43	7.03e-07	0.000389
central nervous system development (GO:0007417)	641	18	5.26	+	3.42	7.87e-06	0.00209
regulation of anatomical structure morphogenesis (GO:0022603)	680	19	5.58	+	3.41	4.66e-06	0.00146
anatomical structure morphogenesis (GO:0009653)	1735	48	14.23	+	3.37	7.6e-14	3.64e-10
regulation of cellular component movement (GO:0051270)	797	22	6.54	+	3.37	9.56e-07	0.000509
negative regulation of developmental process (GO:0051093)	661	18	5.42	+	3.32	1.18e-05	0.00287
regulation of multicellular organismal development (GO:2000026)	1000	27	8.2	+	3.29	7.6e-08	5.46e-05
regulation of cell adhesion (GO:0030155)	556	15	4.56	+	3.29	7.16e-05	0.0135
cell morphogenesis (GO:0000902)	559	15	4.59	+	3.27	7.59e-05	0.0142
tissue development (GO:0009888)	1245	32	10.21	+	3.13	1.25e-08	1.05e-05
neurogenesis (GO:0022008)	1073	27	8.8	+	3.07	2.99e-07	0.000179
neuron differentiation (GO:0030182)	795	20	6.52	+	3.07	1.17e-05	0.0029
generation of neurons (GO:0048699)	970	23	7.96	+	2.89	6.39e-06	0.0018
nervous system development (GO:0007399)	1550	36	12.71	+	2.83	1.72e-08	1.38e-05
epithelium development (GO:0060429)	778	18	6.38	+	2.82	9.32e-05	0.0165
cell migration (GO:0016477)	745	17	6.11	+	2.78	0.000172	0.0258
locomotion (GO:0040011)	1022	21	8.38	+	2.51	0.000124	0.0205
system development (GO:0048731)	3164	63	25.95	+	2.43	7.96e-12	1.27e-08
negative regulation of response to stimulus (GO:0048585)	1262	25	10.35	+	2.42	6.82e-05	0.0131
regulation of developmental process (GO:0050793)	1862	36	15.27	+	2.36	1.5e-06	0.000768
animal organ development (GO:0048513)	2339	45	19.19	+	2.35	8.06e-08	5.51e-05
multicellular organism development (GO:0007275)	3557	66	29.18	+	2.26	4.87e-11	6.36e-08
cell development (GO:0048468)	1295	24	10.62	+	2.26	0.000202	0.029
cell surface receptor signaling pathway (GO:0007166)	1626	30	13.34	+	2.25	4.17e-05	0.00895
regulation of multicellular organismal process (GO:0051239)	1995	36	16.36	+	2.2	7.12e-06	0.00193
anatomical structure development (GO:0048856)	3917	68	32.13	+	2.12	3.75e-10	4.15e-07
developmental process (GO:0032502)	4218	71	34.6	+	2.05	5.77e-10	5.93e-07
regulation of localization (GO:0032879)	2103	33	17.25	+	1.91	0.000322	0.0413
cellular developmental process (GO:0048869)	2641	40	21.66	+	1.85	0.000131	0.0209
cell differentiation (GO:0030154)	2598	39	21.31	+	1.83	0.000192	0.0279
multicellular organismal process (GO:0032501)	5767	76	47.3	+	1.61	6.18e-06	0.00178
detection of chemical stimulus involved in sensory perception of smell (GO:0050911)	1043	0	8.56	-	< 0.01	0.000287	0.0375
detection of chemical stimulus involved in sensory perception (GO:0050907)	1084	0	8.89	-	< 0.01	0.00019	0.0279
sensory perception of smell (GO:0007608)	1063	0	8.72	-	< 0.01	0.000298	0.0386
GO cellular component complete	Bos taurus - REFLIST (22798)	upload_1 (187)	upload_1 (expected)	upload_1 (over/under)	upload_1 (fold Enrichment)	upload_1 (raw P-value)	upload_1 (FDR)
fibrillar collagen trimer (GO:0005583)	10	4	0.08	+	48.77	3.98e-06	0.000723
banded collagen fibril (GO:0098643)	10	4	0.08	+	48.77	3.98e-06	0.000657
microfibril (GO:0001527)	9	3	0.07	+	40.64	0.00011	0.0154
complex of collagen trimers (GO:0098644)	18	6	0.15	+	40.64	3.19e-08	6.43e-06
collagen trimer (GO:0005581)	61	12	0.5	+	23.98	7.03e-13	2.13e-10
basement membrane (GO:0005604)	81	14	0.66	+	21.07	3.92e-14	1.78e-11
collagen-containing extracellular matrix (GO:0062023)	199	30	1.63	+	18.38	1.53e-27	9.26e-25
extracellular matrix (GO:0031012)	366	39	3	+	12.99	1.65e-30	2.99e-27
external encapsulating structure (GO:0030312)	367	39	3.01	+	12.96	1.81e-30	1.64e-27
sarcolemma (GO:0042383)	89	7	0.73	+	9.59	1.36e-05	0.00206
apical part of cell (GO:0045177)	301	10	2.47	+	4.05	0.000244	0.0295
extracellular space (GO:0005615)	1506	38	12.35	+	3.08	6.8e-10	1.54e-07
extracellular region (GO:0005576)	2149	54	17.63	+	3.06	6.19e-14	2.25e-11
cell periphery (GO:0071944)	5560	87	45.61	+	1.91	5.99e-11	1.55e-08
intracellular anatomical structure (GO:0005622)	13780	89	113.03	-	0.79	0.000405	0.046
nucleus (GO:0005634)	6528	31	53.55	-	0.58	0.000169	0.0219
GO molecular function complete	Bos taurus - REFLIST (22798)	upload_1 (187)	upload_1 (expected)	upload_1 (over/under)	upload_1 (fold Enrichment)	upload_1 (raw P-value)	upload_1 (FDR)
extracellular matrix structural constituent (GO:0005201)	70	15	0.57	+	26.12	2.81e-16	1.24e-12
integrin binding (GO:0005178)	108	10	0.89	+	11.29	4.55e-08	5.04e-05
protease binding (GO:0002020)	99	7	0.81	+	8.62	2.61e-05	0.0116
cell adhesion molecule binding (GO:0050839)	229	15	1.88	+	7.99	1.62e-09	3.59e-06
glycosaminoglycan binding (GO:0005539)	176	11	1.44	+	7.62	4.04e-07	0.000358
heparin binding (GO:0008201)	130	8	1.07	+	7.5	1.78e-05	0.00877
sulfur compound binding (GO:1901681)	198	9	1.62	+	5.54	5.22e-05	0.021
calcium ion binding (GO:0005509)	657	24	5.39	+	4.45	1.74e-09	2.57e-06
structural molecule activity (GO:0005198)	679	18	5.57	+	3.23	1.67e-05	0.00927
protein-containing complex binding (GO:0044877)	931	22	7.64	+	2.88	1.09e-05	0.00688
signaling receptor binding (GO:0005102)	1284	27	10.53	+	2.56	8.23e-06	0.00608

## Sheet: C8
Analysis Type:	PANTHER Overrepresentation Test (Released 20210224)
Annotation Version and Release Date:	GO Ontology database DOI: 10.5281/zenodo.4735677 Released 2021-05-01
Analyzed List:	upload_1 (Bos taurus)
Reference List:	Bos taurus (all genes in database)
Test Type:	FISHER
Correction:	FDR
GO biological process complete	Bos taurus - REFLIST (22798)	upload_1 (539)	upload_1 (expected)	upload_1 (over/under)	upload_1 (fold Enrichment)	upload_1 (raw P-value)	upload_1 (FDR)
L-serine biosynthetic process (GO:0006564)	4	4	0.09	+	42.3	1.83e-05	0.00355
L-alanine transmembrane transport (GO:1904557)	4	3	0.09	+	31.72	0.0004	0.0364
peptidyl-lysine oxidation (GO:0018057)	5	3	0.12	+	25.38	0.000629	0.0486
L-serine metabolic process (GO:0006563)	9	5	0.21	+	23.5	1.09e-05	0.00248
protein oxidation (GO:0018158)	12	4	0.28	+	14.1	0.000411	0.0369
aromatic amino acid transport (GO:0015801)	12	4	0.28	+	14.1	0.000411	0.0367
high-density lipoprotein particle remodeling (GO:0034375)	12	4	0.28	+	14.1	0.000411	0.0364
response to dexamethasone (GO:0071548)	13	4	0.31	+	13.01	0.000527	0.0428
serine family amino acid biosynthetic process (GO:0009070)	17	5	0.4	+	12.44	0.000123	0.0147
regulation of heterotypic cell-cell adhesion (GO:0034114)	22	5	0.52	+	9.61	0.000342	0.0325
collagen fibril organization (GO:0030199)	42	9	0.99	+	9.06	2.24e-06	0.000733
positive regulation of substrate adhesion-dependent cell spreading (GO:1900026)	34	6	0.8	+	7.46	0.000291	0.029
negative regulation of cell-substrate adhesion (GO:0010812)	40	7	0.95	+	7.4	9.52e-05	0.012
ovulation cycle (GO:0042698)	39	6	0.92	+	6.51	0.00056	0.0442
bone mineralization (GO:0030282)	40	6	0.95	+	6.34	0.000631	0.0485
cellular response to amino acid stimulus (GO:0071230)	54	7	1.28	+	5.48	0.0005	0.0411
positive regulation of lipid transport (GO:0032370)	55	7	1.3	+	5.38	0.000553	0.0439
response to amino acid (GO:0043200)	63	8	1.49	+	5.37	0.000228	0.0239
negative regulation of viral process (GO:0048525)	68	8	1.61	+	4.98	0.000366	0.0341
response to acid chemical (GO:0001101)	70	8	1.65	+	4.83	0.000437	0.0376
positive regulation of cell-substrate adhesion (GO:0010811)	91	10	2.15	+	4.65	0.000116	0.0141
tissue remodeling (GO:0048771)	83	9	1.96	+	4.59	0.000278	0.0279
positive regulation of lipid localization (GO:1905954)	74	8	1.75	+	4.57	0.000613	0.0481
regulation of cell-substrate adhesion (GO:0010810)	155	15	3.66	+	4.09	1.02e-05	0.00239
external encapsulating structure organization (GO:0045229)	229	21	5.41	+	3.88	4.08e-07	0.000235
extracellular matrix organization (GO:0030198)	229	21	5.41	+	3.88	4.08e-07	0.000226
regulation of protein binding (GO:0043393)	142	13	3.36	+	3.87	6.64e-05	0.00936
negative regulation of cell adhesion (GO:0007162)	208	19	4.92	+	3.86	1.53e-06	0.000563
extracellular structure organization (GO:0043062)	231	21	5.46	+	3.85	4.66e-07	0.000223
ossification (GO:0001503)	181	16	4.28	+	3.74	1.48e-05	0.00322
negative regulation of supramolecular fiber organization (GO:1902904)	140	12	3.31	+	3.63	0.000222	0.0235
regulation of endocytosis (GO:0030100)	129	11	3.05	+	3.61	0.000419	0.0369
negative regulation of neuron death (GO:1901215)	131	11	3.1	+	3.55	0.000472	0.0397
organic acid transmembrane transport (GO:1903825)	131	11	3.1	+	3.55	0.000472	0.0395
negative regulation of locomotion (GO:0040013)	229	18	5.41	+	3.32	1.94e-05	0.00372
negative regulation of cell migration (GO:0030336)	193	15	4.56	+	3.29	0.000106	0.013
regulation of neuron death (GO:1901214)	183	14	4.33	+	3.24	0.000208	0.0226
cell-cell signaling by wnt (GO:0198738)	171	13	4.04	+	3.22	0.000367	0.034
Wnt signaling pathway (GO:0016055)	171	13	4.04	+	3.22	0.000367	0.0338
negative regulation of cell motility (GO:2000146)	203	15	4.8	+	3.13	0.000178	0.0206
blood vessel development (GO:0001568)	385	28	9.1	+	3.08	4.45e-07	0.000228
negative regulation of cellular component movement (GO:0051271)	207	15	4.89	+	3.06	0.000217	0.0233
carboxylic acid biosynthetic process (GO:0046394)	210	15	4.96	+	3.02	0.000251	0.0258
regulation of binding (GO:0051098)	255	18	6.03	+	2.99	7.22e-05	0.0101
cellular response to external stimulus (GO:0071496)	214	15	5.06	+	2.96	0.000303	0.0294
organic acid biosynthetic process (GO:0016053)	218	15	5.15	+	2.91	0.000365	0.0342
vasculature development (GO:0001944)	407	28	9.62	+	2.91	1.25e-06	0.000498
positive regulation of cellular catabolic process (GO:0031331)	334	22	7.9	+	2.79	3.18e-05	0.00558
cell-cell adhesion (GO:0098609)	359	23	8.49	+	2.71	3.18e-05	0.00564
response to nutrient levels (GO:0031667)	252	16	5.96	+	2.69	0.000541	0.0437
regulation of cell adhesion (GO:0030155)	556	35	13.15	+	2.66	4.26e-07	0.000227
response to extracellular stimulus (GO:0009991)	274	17	6.48	+	2.62	0.000471	0.0398
positive regulation of catabolic process (GO:0009896)	392	24	9.27	+	2.59	4.26e-05	0.00688
regulation of neuron projection development (GO:0010975)	281	17	6.64	+	2.56	0.000615	0.0478
regulation of cell development (GO:0060284)	364	22	8.61	+	2.56	0.000105	0.013
positive regulation of cell migration (GO:0030335)	401	24	9.48	+	2.53	5.96e-05	0.00875
positive regulation of cell motility (GO:2000147)	419	25	9.91	+	2.52	4.41e-05	0.00704
positive regulation of cellular component movement (GO:0051272)	425	25	10.05	+	2.49	7.92e-05	0.0108
reproductive system development (GO:0061458)	324	19	7.66	+	2.48	0.000434	0.0375
regulation of cell migration (GO:0030334)	706	41	16.69	+	2.46	3.45e-07	0.000207
cellular response to nitrogen compound (GO:1901699)	448	26	10.59	+	2.45	6.21e-05	0.00892
positive regulation of locomotion (GO:0040017)	432	25	10.21	+	2.45	9.08e-05	0.0118
negative regulation of cellular component organization (GO:0051129)	554	32	13.1	+	2.44	8.21e-06	0.00207
cellular response to organonitrogen compound (GO:0071417)	401	23	9.48	+	2.43	0.000199	0.0225
negative regulation of multicellular organismal process (GO:0051241)	701	40	16.57	+	2.41	1.13e-06	0.000477
regulation of cell motility (GO:2000145)	746	42	17.64	+	2.38	6.55e-07	0.000304
skeletal system development (GO:0001501)	375	21	8.87	+	2.37	0.000483	0.0402
circulatory system development (GO:0072359)	661	37	15.63	+	2.37	3.95e-06	0.00111
response to hormone (GO:0009725)	433	24	10.24	+	2.34	0.000201	0.0226
regulation of locomotion (GO:0040012)	782	43	18.49	+	2.33	7.33e-07	0.000329
regulation of cellular component movement (GO:0051270)	797	43	18.84	+	2.28	1.56e-06	0.00056
negative regulation of cell population proliferation (GO:0008285)	483	26	11.42	+	2.28	0.000233	0.0242
regulation of cell differentiation (GO:0045595)	1143	61	27.02	+	2.26	8.95e-09	1.07e-05
tube morphogenesis (GO:0035239)	514	27	12.15	+	2.22	0.000207	0.0227
positive regulation of cell differentiation (GO:0045597)	610	32	14.42	+	2.22	4.79e-05	0.00748
regulation of anatomical structure morphogenesis (GO:0022603)	680	35	16.08	+	2.18	3.53e-05	0.00576
enzyme linked receptor protein signaling pathway (GO:0007167)	507	26	11.99	+	2.17	0.000359	0.034
tube development (GO:0035295)	674	34	15.93	+	2.13	6.16e-05	0.00895
response to nitrogen compound (GO:1901698)	697	35	16.48	+	2.12	5.02e-05	0.00776
cellular response to oxygen-containing compound (GO:1901701)	717	36	16.95	+	2.12	5.6e-05	0.00847
positive regulation of intracellular signal transduction (GO:1902533)	761	38	17.99	+	2.11	3.21e-05	0.00556
response to organonitrogen compound (GO:0010243)	602	30	14.23	+	2.11	0.00022	0.0234
negative regulation of cell communication (GO:0010648)	1029	51	24.33	+	2.1	1.3e-06	0.000506
positive regulation of developmental process (GO:0051094)	969	48	22.91	+	2.1	3e-06	0.000899
cellular homeostasis (GO:0019725)	646	32	15.27	+	2.1	0.000137	0.0163
response to oxygen-containing compound (GO:1901700)	949	47	22.44	+	2.09	3.99e-06	0.0011
negative regulation of signaling (GO:0023057)	1031	51	24.38	+	2.09	2e-06	0.000686
chemical homeostasis (GO:0048878)	890	44	21.04	+	2.09	9.79e-06	0.00239
regulation of developmental process (GO:0050793)	1862	92	44.02	+	2.09	4.67e-11	2.24e-07
cellular chemical homeostasis (GO:0055082)	568	28	13.43	+	2.09	0.000431	0.0377
negative regulation of signal transduction (GO:0009968)	974	48	23.03	+	2.08	3.3e-06	0.000968
response to endogenous stimulus (GO:0009719)	894	44	21.14	+	2.08	1.03e-05	0.0024
negative regulation of response to stimulus (GO:0048585)	1262	62	29.84	+	2.08	1.31e-07	8.97e-05
regulation of multicellular organismal development (GO:2000026)	1000	49	23.64	+	2.07	4.07e-06	0.00106
cell migration (GO:0016477)	745	36	17.61	+	2.04	8.6e-05	0.0114
cell adhesion (GO:0007155)	664	32	15.7	+	2.04	0.000259	0.0264
cellular response to endogenous stimulus (GO:0071495)	790	38	18.68	+	2.03	7.53e-05	0.0104
biological adhesion (GO:0022610)	667	32	15.77	+	2.03	0.000271	0.0274
regulation of response to external stimulus (GO:0032101)	672	32	15.89	+	2.01	0.000293	0.029
regulation of protein modification process (GO:0031399)	1332	63	31.49	+	2	4.51e-07	0.000223
regulation of protein phosphorylation (GO:0001932)	977	46	23.1	+	1.99	1.64e-05	0.00333
negative regulation of developmental process (GO:0051093)	661	31	15.63	+	1.98	0.00045	0.0382
regulation of multicellular organismal process (GO:0051239)	1995	93	47.17	+	1.97	5.91e-10	1.21e-06
localization of cell (GO:0051674)	860	40	20.33	+	1.97	9.26e-05	0.0119
cell motility (GO:0048870)	860	40	20.33	+	1.97	9.26e-05	0.0118
positive regulation of signal transduction (GO:0009967)	1188	55	28.09	+	1.96	3.85e-06	0.00111
regulation of localization (GO:0032879)	2103	97	49.72	+	1.95	5.18e-10	1.24e-06
regulation of phosphate metabolic process (GO:0019220)	1250	57	29.55	+	1.93	4.07e-06	0.0011
regulation of phosphorus metabolic process (GO:0051174)	1250	57	29.55	+	1.93	4.07e-06	0.00108
regulation of phosphorylation (GO:0042325)	1105	50	26.12	+	1.91	1.99e-05	0.00376
locomotion (GO:0040011)	1022	46	24.16	+	1.9	5.85e-05	0.00867
intracellular signal transduction (GO:0035556)	1187	53	28.06	+	1.89	1.57e-05	0.00326
positive regulation of multicellular organismal process (GO:0051240)	1057	47	24.99	+	1.88	5.35e-05	0.00818
positive regulation of cell communication (GO:0010647)	1303	57	30.81	+	1.85	1.48e-05	0.00318
regulation of immune system process (GO:0002682)	1052	46	24.87	+	1.85	0.000115	0.014
positive regulation of catalytic activity (GO:0043085)	919	40	21.73	+	1.84	0.000374	0.0342
positive regulation of signaling (GO:0023056)	1310	57	30.97	+	1.84	1.6e-05	0.00328
tissue development (GO:0009888)	1245	54	29.43	+	1.83	3.51e-05	0.0058
generation of neurons (GO:0048699)	970	42	22.93	+	1.83	0.000244	0.0252
regulation of signal transduction (GO:0009966)	2314	100	54.71	+	1.83	6.82e-09	9.8e-06
homeostatic process (GO:0042592)	1304	56	30.83	+	1.82	3.46e-05	0.00578
neurogenesis (GO:0022008)	1073	46	25.37	+	1.81	0.000203	0.0226
positive regulation of molecular function (GO:0044093)	1213	52	28.68	+	1.81	6.54e-05	0.00931
response to organic substance (GO:0010033)	1963	82	46.41	+	1.77	9.22e-07	0.000402
cellular response to organic substance (GO:0071310)	1557	65	36.81	+	1.77	1.5e-05	0.00317
regulation of response to stimulus (GO:0048583)	3054	127	72.2	+	1.76	3.11e-10	8.94e-07
regulation of signaling (GO:0023051)	2608	108	61.66	+	1.75	1.24e-08	1.19e-05
positive regulation of response to stimulus (GO:0048584)	1643	68	38.84	+	1.75	1.14e-05	0.00257
regulation of cell communication (GO:0010646)	2597	107	61.4	+	1.74	2.5e-08	2e-05
cellular response to chemical stimulus (GO:0070887)	2047	83	48.4	+	1.72	2.21e-06	0.00074
regulation of intracellular signal transduction (GO:1902531)	1294	52	30.59	+	1.7	0.000337	0.0323
regulation of cell population proliferation (GO:0042127)	1197	48	28.3	+	1.7	0.000614	0.0479
movement of cell or subcellular component (GO:0006928)	1224	49	28.94	+	1.69	0.000495	0.0409
nervous system development (GO:0007399)	1550	62	36.65	+	1.69	9.57e-05	0.012
regulation of transport (GO:0051049)	1236	49	29.22	+	1.68	0.000548	0.0437
anatomical structure morphogenesis (GO:0009653)	1735	68	41.02	+	1.66	5.77e-05	0.00864
regulation of cellular component organization (GO:0051128)	1845	72	43.62	+	1.65	4.51e-05	0.00712
animal organ development (GO:0048513)	2339	91	55.3	+	1.65	4.16e-06	0.00107
multicellular organism development (GO:0007275)	3557	135	84.1	+	1.61	2.24e-08	1.89e-05
regulation of protein metabolic process (GO:0051246)	2217	84	52.42	+	1.6	2.71e-05	0.005
system development (GO:0048731)	3164	119	74.8	+	1.59	3.31e-07	0.000207
cell surface receptor signaling pathway (GO:0007166)	1626	61	38.44	+	1.59	0.000517	0.0422
negative regulation of cellular process (GO:0048523)	3956	148	93.53	+	1.58	8.3e-09	1.08e-05
anatomical structure development (GO:0048856)	3917	146	92.61	+	1.58	1.43e-08	1.29e-05
cellular developmental process (GO:0048869)	2641	97	62.44	+	1.55	1.77e-05	0.00348
response to stress (GO:0006950)	2505	92	59.22	+	1.55	2.91e-05	0.00522
negative regulation of biological process (GO:0048519)	4307	158	101.83	+	1.55	9.01e-09	9.96e-06
regulation of cellular protein metabolic process (GO:0032268)	2075	76	49.06	+	1.55	0.000204	0.0226
cell differentiation (GO:0030154)	2598	95	61.42	+	1.55	2.84e-05	0.00516
positive regulation of cellular metabolic process (GO:0031325)	2719	99	64.28	+	1.54	1.72e-05	0.00344
regulation of biological quality (GO:0065008)	3122	112	73.81	+	1.52	8.99e-06	0.00223
positive regulation of metabolic process (GO:0009893)	3105	111	73.41	+	1.51	1.15e-05	0.00255
regulation of molecular function (GO:0065009)	2577	92	60.93	+	1.51	8.74e-05	0.0115
positive regulation of cellular process (GO:0048522)	4611	164	109.02	+	1.5	3.02e-08	2.28e-05
developmental process (GO:0032502)	4218	150	99.72	+	1.5	1.74e-07	0.000114
positive regulation of biological process (GO:0048518)	5030	175	118.92	+	1.47	4.33e-08	3.11e-05
positive regulation of nitrogen compound metabolic process (GO:0051173)	2561	88	60.55	+	1.45	0.000439	0.0375
positive regulation of macromolecule metabolic process (GO:0010604)	2884	98	68.18	+	1.44	0.000312	0.0301
signal transduction (GO:0007165)	4664	146	110.27	+	1.32	0.000295	0.0289
regulation of cellular metabolic process (GO:0031323)	5279	160	124.81	+	1.28	0.000543	0.0436
regulation of metabolic process (GO:0019222)	5872	176	138.83	+	1.27	0.000407	0.0368
response to stimulus (GO:0050896)	7355	218	173.89	+	1.25	8.9e-05	0.0116
regulation of biological process (GO:0050789)	11171	319	264.11	+	1.21	2.94e-06	0.000919
regulation of cellular process (GO:0050794)	10690	305	252.74	+	1.21	9.83e-06	0.00235
biological regulation (GO:0065007)	11945	338	282.41	+	1.2	2.27e-06	0.000724
biological_process (GO:0008150)	18545	473	438.45	+	1.08	8.28e-05	0.0111
Unclassified (UNCLASSIFIED)	4253	66	100.55	-	0.66	8.28e-05	0.0112
organelle organization (GO:0006996)	3171	46	74.97	-	0.61	0.000184	0.021
nucleobase-containing compound metabolic process (GO:0006139)	2242	29	53.01	-	0.55	0.000294	0.029
sensory perception (GO:0007600)	1426	14	33.71	-	0.42	0.00018	0.0207
nucleic acid metabolic process (GO:0090304)	1806	16	42.7	-	0.37	2.97e-06	0.00091
gene expression (GO:0010467)	1934	17	45.72	-	0.37	1.21e-06	0.000498
RNA metabolic process (GO:0016070)	1280	10	30.26	-	0.33	3.33e-05	0.0057
chromosome organization (GO:0051276)	995	6	23.52	-	0.26	3.39e-05	0.00573
detection of stimulus (GO:0051606)	1216	7	28.75	-	0.24	1.94e-06	0.000681
detection of stimulus involved in sensory perception (GO:0050906)	1132	3	26.76	-	0.11	1.18e-08	1.21e-05
RNA processing (GO:0006396)	814	2	19.24	-	0.1	1.32e-06	0.000498
ncRNA metabolic process (GO:0034660)	460	1	10.88	-	0.09	0.000433	0.0377
mRNA metabolic process (GO:0016071)	517	1	12.22	-	0.08	0.000148	0.0172
detection of chemical stimulus (GO:0009593)	1105	2	26.12	-	0.08	2.06e-09	3.3e-06
sensory perception of chemical stimulus (GO:0007606)	1129	2	26.69	-	0.07	1.43e-09	2.57e-06
detection of chemical stimulus involved in sensory perception (GO:0050907)	1084	1	25.63	-	0.04	2.85e-10	1.03e-06
mRNA processing (GO:0006397)	395	0	9.34	-	< 0.01	0.000144	0.0169
detection of chemical stimulus involved in sensory perception of smell (GO:0050911)	1043	0	24.66	-	< 0.01	2.44e-11	1.76e-07
ribonucleoprotein complex biogenesis (GO:0022613)	479	0	11.32	-	< 0.01	2.01e-05	0.00375
ncRNA processing (GO:0034470)	380	0	8.98	-	< 0.01	0.000213	0.023
sensory perception of smell (GO:0007608)	1063	0	25.13	-	< 0.01	1.64e-11	2.36e-07
GO cellular component complete	Bos taurus - REFLIST (22798)	upload_1 (539)	upload_1 (expected)	upload_1 (over/under)	upload_1 (fold Enrichment)	upload_1 (raw P-value)	upload_1 (FDR)
fibrillar collagen trimer (GO:0005583)	10	6	0.24	+	25.38	9.71e-07	0.000294
banded collagen fibril (GO:0098643)	10	6	0.24	+	25.38	9.71e-07	0.000252
complex of collagen trimers (GO:0098644)	18	7	0.43	+	16.45	1.13e-06	0.000256
lipoprotein particle (GO:1990777)	32	6	0.76	+	7.93	0.000217	0.0232
plasma lipoprotein particle (GO:0034358)	32	6	0.76	+	7.93	0.000217	0.0219
protein-lipid complex (GO:0032994)	35	6	0.83	+	7.25	0.000334	0.0289
collagen-containing extracellular matrix (GO:0062023)	199	30	4.7	+	6.38	1.65e-14	1.49e-11
collagen trimer (GO:0005581)	61	9	1.44	+	6.24	3.25e-05	0.00394
basement membrane (GO:0005604)	81	9	1.92	+	4.7	0.000235	0.0213
extracellular matrix (GO:0031012)	366	39	8.65	+	4.51	5.79e-14	3.5e-11
external encapsulating structure (GO:0030312)	367	39	8.68	+	4.49	6.27e-14	2.84e-11
apical part of cell (GO:0045177)	301	18	7.12	+	2.53	0.00049	0.0404
extracellular region (GO:0005576)	2149	116	50.81	+	2.28	1.51e-16	2.74e-13
extracellular space (GO:0005615)	1506	79	35.61	+	2.22	9.51e-11	3.45e-08
endomembrane system (GO:0012505)	3346	112	79.11	+	1.42	0.000173	0.0196
cell periphery (GO:0071944)	5560	177	131.45	+	1.35	1.27e-05	0.0023
cytoplasm (GO:0005737)	10379	289	245.38	+	1.18	0.000232	0.0222
cellular anatomical entity (GO:0110165)	19253	490	455.19	+	1.08	1.67e-05	0.00275
cellular_component (GO:0005575)	19386	492	458.33	+	1.07	2.16e-05	0.00302
Unclassified (UNCLASSIFIED)	3412	47	80.67	-	0.58	2.16e-05	0.00327
nuclear protein-containing complex (GO:0140513)	1169	8	27.64	-	0.29	2.23e-05	0.00289
ribonucleoprotein complex (GO:1990904)	865	3	20.45	-	0.15	4.45e-06	0.000897
GO molecular function complete	Bos taurus - REFLIST (22798)	upload_1 (539)	upload_1 (expected)	upload_1 (over/under)	upload_1 (fold Enrichment)	upload_1 (raw P-value)	upload_1 (FDR)
insulin-like growth factor II binding (GO:0031995)	7	4	0.17	+	24.17	8.16e-05	0.0241
carbonate dehydratase activity (GO:0004089)	18	5	0.43	+	11.75	0.000154	0.0359
fibronectin binding (GO:0001968)	20	5	0.47	+	10.57	0.000234	0.0494
insulin-like growth factor binding (GO:0005520)	28	6	0.66	+	9.06	0.000115	0.0317
collagen binding (GO:0005518)	55	11	1.3	+	8.46	3.07e-07	0.000454
extracellular matrix structural constituent (GO:0005201)	70	10	1.65	+	6.04	1.54e-05	0.0114
amino acid transmembrane transporter activity (GO:0015171)	91	10	2.15	+	4.65	0.000116	0.0304
heparin binding (GO:0008201)	130	13	3.07	+	4.23	2.86e-05	0.0127
growth factor binding (GO:0019838)	111	11	2.62	+	4.19	0.000126	0.0309
glycosaminoglycan binding (GO:0005539)	176	15	4.16	+	3.6	4.03e-05	0.0162
sulfur compound binding (GO:1901681)	198	16	4.68	+	3.42	4.09e-05	0.0151
cell adhesion molecule binding (GO:0050839)	229	16	5.41	+	2.96	0.0002	0.0443
signaling receptor binding (GO:0005102)	1284	54	30.36	+	1.78	6.99e-05	0.0239
identical protein binding (GO:0042802)	1510	63	35.7	+	1.76	1.8e-05	0.0114
enzyme binding (GO:0019899)	1587	66	37.52	+	1.76	1.26e-05	0.0112
protein binding (GO:0005515)	6248	218	147.72	+	1.48	1.32e-10	2.93e-07
binding (GO:0005488)	12300	343	290.8	+	1.18	7.75e-06	0.00859
molecular_function (GO:0003674)	16987	444	401.61	+	1.11	1.94e-05	0.0108
Unclassified (UNCLASSIFIED)	5811	95	137.39	-	0.69	1.94e-05	0.00958
G protein-coupled receptor activity (GO:0004930)	1484	14	35.09	-	0.4	7.84e-05	0.0248
olfactory receptor activity (GO:0004984)	1043	0	24.66	-	< 0.01	2.44e-11	1.08e-07

## Sheet: C9
Analysis Type:	PANTHER Overrepresentation Test (Released 20210224)
Annotation Version and Release Date:	GO Ontology database DOI: 10.5281/zenodo.4735677 Released 2021-05-01
Analyzed List:	upload_1 (Bos taurus)
Reference List:	Bos taurus (all genes in database)
Test Type:	FISHER
Correction:	FDR
GO biological process complete	Bos taurus - REFLIST (22798)	upload_1 (1428)	upload_1 (expected)	upload_1 (over/under)	upload_1 (fold Enrichment)	upload_1 (raw P-value)	upload_1 (FDR)
cyclooxygenase pathway (GO:0019371)	4	4	0.25	+	15.96	0.000695	0.0162
metanephric glomerulus vasculature development (GO:0072239)	4	4	0.25	+	15.96	0.000695	0.0162
atrioventricular canal morphogenesis (GO:1905222)	4	4	0.25	+	15.96	0.000695	0.0161
convergent extension involved in axis elongation (GO:0060028)	5	4	0.31	+	12.77	0.00119	0.0249
ovarian cumulus expansion (GO:0001550)	5	4	0.31	+	12.77	0.00119	0.0248
fused antrum stage (GO:0048165)	5	4	0.31	+	12.77	0.00119	0.0248
metanephric glomerulus development (GO:0072224)	7	5	0.44	+	11.4	0.000395	0.0102
mesenchymal-epithelial cell signaling (GO:0060638)	7	5	0.44	+	11.4	0.000395	0.0102
cAMP catabolic process (GO:0006198)	6	4	0.38	+	10.64	0.00189	0.0362
regulation of nucleotide-binding oligomerization domain containing 2 signaling pathway (GO:0070432)	6	4	0.38	+	10.64	0.00189	0.0362
phosphatidylserine acyl-chain remodeling (GO:0036150)	6	4	0.38	+	10.64	0.00189	0.0361
positive regulation of mast cell chemotaxis (GO:0060754)	6	4	0.38	+	10.64	0.00189	0.0361
thrombin-activated receptor signaling pathway (GO:0070493)	10	6	0.63	+	9.58	0.000199	0.00571
positive regulation of store-operated calcium channel activity (GO:1901341)	7	4	0.44	+	9.12	0.00284	0.0491
positive regulation of protein kinase C signaling (GO:0090037)	7	4	0.44	+	9.12	0.00284	0.049
regulation of nucleotide-binding oligomerization domain containing signaling pathway (GO:0070424)	7	4	0.44	+	9.12	0.00284	0.049
L-methionine salvage from methylthioadenosine (GO:0019509)	7	4	0.44	+	9.12	0.00284	0.0489
peripheral nervous system neuron development (GO:0048935)	9	5	0.56	+	8.87	0.000903	0.0198
peripheral nervous system neuron differentiation (GO:0048934)	9	5	0.56	+	8.87	0.000903	0.0197
atrioventricular canal development (GO:0036302)	9	5	0.56	+	8.87	0.000903	0.0197
glial cell-derived neurotrophic factor receptor signaling pathway (GO:0035860)	9	5	0.56	+	8.87	0.000903	0.0197
cardiac epithelial to mesenchymal transition (GO:0060317)	20	10	1.25	+	7.98	4.97e-06	0.00026
negative regulation of transforming growth factor beta production (GO:0071635)	10	5	0.63	+	7.98	0.00129	0.0265
positive regulation of non-canonical Wnt signaling pathway (GO:2000052)	10	5	0.63	+	7.98	0.00129	0.0264
vascular endothelial growth factor receptor signaling pathway (GO:0048010)	20	10	1.25	+	7.98	4.97e-06	0.000259
chondrocyte development (GO:0002063)	21	10	1.32	+	7.6	6.95e-06	0.000344
induction of positive chemotaxis (GO:0050930)	15	7	0.94	+	7.45	0.00019	0.00547
negative regulation of anoikis (GO:2000811)	13	6	0.81	+	7.37	0.000579	0.0139
glomerulus vasculature development (GO:0072012)	13	6	0.81	+	7.37	0.000579	0.0139
cardioblast differentiation (GO:0010002)	11	5	0.69	+	7.26	0.00179	0.0345
vascular endothelial growth factor signaling pathway (GO:0038084)	20	9	1.25	+	7.18	2.86e-05	0.00115
regulation of anoikis (GO:2000209)	16	7	1	+	6.98	0.000259	0.00716
endocardial cushion formation (GO:0003272)	16	7	1	+	6.98	0.000259	0.00715
kidney vasculature development (GO:0061440)	14	6	0.88	+	6.84	0.000786	0.0178
renal system vasculature development (GO:0061437)	14	6	0.88	+	6.84	0.000786	0.0178
cell surface receptor signaling pathway involved in heart development (GO:0061311)	14	6	0.88	+	6.84	0.000786	0.0177
pathway-restricted SMAD protein phosphorylation (GO:0060389)	12	5	0.75	+	6.65	0.00241	0.0432
regulation of Wnt signaling pathway, planar cell polarity pathway (GO:2000095)	12	5	0.75	+	6.65	0.00241	0.0431
phosphatidylcholine acyl-chain remodeling (GO:0036151)	12	5	0.75	+	6.65	0.00241	0.0431
positive regulation of myeloid leukocyte cytokine production involved in immune response (GO:0061081)	12	5	0.75	+	6.65	0.00241	0.043
regulation of endothelial cell chemotaxis (GO:2001026)	17	7	1.06	+	6.57	0.000347	0.00916
positive regulation of positive chemotaxis (GO:0050927)	20	8	1.25	+	6.39	0.000154	0.00477
regulation of positive chemotaxis (GO:0050926)	20	8	1.25	+	6.39	0.000154	0.00476
positive regulation of phosphatidylinositol 3-kinase activity (GO:0043552)	20	8	1.25	+	6.39	0.000154	0.00475
regulation of collagen metabolic process (GO:0010712)	20	8	1.25	+	6.39	0.000154	0.00474
positive regulation of vasoconstriction (GO:0045907)	20	8	1.25	+	6.39	0.000154	0.00473
positive regulation of stem cell differentiation (GO:2000738)	15	6	0.94	+	6.39	0.00105	0.0225
cell aggregation (GO:0098743)	15	6	0.94	+	6.39	0.00105	0.0224
endocardial cushion morphogenesis (GO:0003203)	23	9	1.44	+	6.25	6.82e-05	0.00244
positive regulation of filopodium assembly (GO:0051491)	18	7	1.13	+	6.21	0.000457	0.0114
positive regulation of extracellular matrix organization (GO:1903055)	16	6	1	+	5.99	0.00137	0.0277
regulation of collagen biosynthetic process (GO:0032965)	16	6	1	+	5.99	0.00137	0.0276
cellular response to prostaglandin stimulus (GO:0071379)	16	6	1	+	5.99	0.00137	0.0276
regulation of extracellular matrix organization (GO:1903053)	35	13	2.19	+	5.93	2.72e-06	0.000153
glomerulus development (GO:0032835)	38	14	2.38	+	5.88	1.22e-06	7.57e-05
regulation of non-canonical Wnt signaling pathway (GO:2000050)	19	7	1.19	+	5.88	0.000594	0.0142
endochondral ossification (GO:0001958)	25	9	1.57	+	5.75	0.000115	0.00375
replacement ossification (GO:0036075)	25	9	1.57	+	5.75	0.000115	0.00374
regulation of renal system process (GO:0098801)	17	6	1.06	+	5.63	0.00176	0.0341
negative regulation of ossification (GO:0030279)	26	9	1.63	+	5.53	0.000146	0.00463
mesenchyme morphogenesis (GO:0072132)	38	13	2.38	+	5.46	5.69e-06	0.000291
regulation of alcohol biosynthetic process (GO:1902930)	27	9	1.69	+	5.32	0.000185	0.00537
positive regulation of glial cell differentiation (GO:0045687)	24	8	1.5	+	5.32	0.000421	0.0108
positive regulation of lipid kinase activity (GO:0090218)	24	8	1.5	+	5.32	0.000421	0.0108
negative regulation of biomineral tissue development (GO:0070168)	18	6	1.13	+	5.32	0.00223	0.041
nucleotide-sugar biosynthetic process (GO:0009226)	21	7	1.32	+	5.32	0.000964	0.0208
positive regulation of epithelial to mesenchymal transition (GO:0010718)	36	12	2.25	+	5.32	1.61e-05	0.000693
aortic valve development (GO:0003176)	21	7	1.32	+	5.32	0.000964	0.0208
negative regulation of osteoblast differentiation (GO:0045668)	40	13	2.51	+	5.19	9.01e-06	0.000426
cardiac atrium development (GO:0003230)	28	9	1.75	+	5.13	0.000232	0.00649
regulation of transforming growth factor beta production (GO:0071634)	25	8	1.57	+	5.11	0.000527	0.0129
negative regulation of biomineralization (GO:0110150)	19	6	1.19	+	5.04	0.00279	0.0488
response to prostaglandin (GO:0034694)	19	6	1.19	+	5.04	0.00279	0.0487
smooth muscle cell differentiation (GO:0051145)	29	9	1.82	+	4.95	0.000288	0.00781
semi-lunar valve development (GO:1905314)	26	8	1.63	+	4.91	0.000654	0.0154
cell adhesion mediated by integrin (GO:0033627)	23	7	1.44	+	4.86	0.00149	0.0297
response to fluid shear stress (GO:0034405)	23	7	1.44	+	4.86	0.00149	0.0297
homotypic cell-cell adhesion (GO:0034109)	33	10	2.07	+	4.84	0.000157	0.00481
regulation of actin cytoskeleton reorganization (GO:2000249)	33	10	2.07	+	4.84	0.000157	0.0048
positive regulation of fibroblast proliferation (GO:0048146)	33	10	2.07	+	4.84	0.000157	0.00479
epithelial to mesenchymal transition (GO:0001837)	57	17	3.57	+	4.76	1.06e-06	6.66e-05
negative regulation of BMP signaling pathway (GO:0030514)	44	13	2.76	+	4.72	2.1e-05	0.000874
regulation of osteoblast proliferation (GO:0033688)	24	7	1.5	+	4.66	0.00183	0.0352
chondroitin sulfate metabolic process (GO:0030204)	24	7	1.5	+	4.66	0.00183	0.0352
lipopolysaccharide-mediated signaling pathway (GO:0031663)	31	9	1.94	+	4.63	0.000434	0.011
embryonic skeletal system development (GO:0048706)	111	32	6.95	+	4.6	4.56e-11	5.85e-09
endochondral bone morphogenesis (GO:0060350)	49	14	3.07	+	4.56	1.4e-05	0.000617
digestive tract morphogenesis (GO:0048546)	35	10	2.19	+	4.56	0.000235	0.00657
collagen catabolic process (GO:0030574)	32	9	2	+	4.49	0.000527	0.0129
extracellular matrix assembly (GO:0085029)	32	9	2	+	4.49	0.000527	0.0128
endocardial cushion development (GO:0003197)	32	9	2	+	4.49	0.000527	0.0128
positive regulation of cell-substrate junction organization (GO:0150117)	25	7	1.57	+	4.47	0.00223	0.041
positive regulation of cartilage development (GO:0061036)	25	7	1.57	+	4.47	0.00223	0.041
regulation of phosphatidylinositol 3-kinase activity (GO:0043551)	43	12	2.69	+	4.46	6.92e-05	0.00247
embryonic forelimb morphogenesis (GO:0035115)	29	8	1.82	+	4.4	0.00119	0.0248
cellular response to vascular endothelial growth factor stimulus (GO:0035924)	40	11	2.51	+	4.39	0.000154	0.00472
bone mineralization (GO:0030282)	40	11	2.51	+	4.39	0.000154	0.00471
embryonic skeletal system morphogenesis (GO:0048704)	88	24	5.51	+	4.35	2.9e-08	2.51e-06
regulation of chondrocyte differentiation (GO:0032330)	44	12	2.76	+	4.35	8.33e-05	0.00289
regulation of cartilage development (GO:0061035)	59	16	3.7	+	4.33	6.11e-06	0.000309
hair follicle morphogenesis (GO:0031069)	26	7	1.63	+	4.3	0.00269	0.0475
embryonic hindlimb morphogenesis (GO:0035116)	26	7	1.63	+	4.3	0.00269	0.0474
cardiac atrium morphogenesis (GO:0003209)	26	7	1.63	+	4.3	0.00269	0.0473
negative regulation of transmembrane receptor protein serine/threonine kinase signaling pathway (GO:0090101)	93	25	5.83	+	4.29	1.91e-08	1.74e-06
protein kinase B signaling (GO:0043491)	30	8	1.88	+	4.26	0.00143	0.0285
positive regulation of gliogenesis (GO:0014015)	34	9	2.13	+	4.23	0.000763	0.0175
regulation of filopodium assembly (GO:0051489)	34	9	2.13	+	4.23	0.000763	0.0175
positive regulation of bone mineralization (GO:0030501)	34	9	2.13	+	4.23	0.000763	0.0174
positive regulation of angiogenesis (GO:0045766)	110	29	6.89	+	4.21	2.09e-09	2.11e-07
positive regulation of vasculature development (GO:1904018)	110	29	6.89	+	4.21	2.09e-09	2.1e-07
regulation of ossification (GO:0030278)	95	25	5.95	+	4.2	2.73e-08	2.38e-06
positive regulation of ossification (GO:0045778)	42	11	2.63	+	4.18	0.000221	0.00621
cell aging (GO:0007569)	42	11	2.63	+	4.18	0.000221	0.0062
regulation of pathway-restricted SMAD protein phosphorylation (GO:0060393)	58	15	3.63	+	4.13	1.91e-05	0.000807
negative regulation of transforming growth factor beta receptor signaling pathway (GO:0030512)	58	15	3.63	+	4.13	1.91e-05	0.000805
chondroitin sulfate proteoglycan metabolic process (GO:0050654)	31	8	1.94	+	4.12	0.00171	0.0333
ovulation cycle process (GO:0022602)	31	8	1.94	+	4.12	0.00171	0.0333
regulation of endothelial cell apoptotic process (GO:2000351)	35	9	2.19	+	4.11	0.00091	0.0197
response to estrogen (GO:0043627)	35	9	2.19	+	4.11	0.00091	0.0197
ovulation cycle (GO:0042698)	39	10	2.44	+	4.09	0.000488	0.012
collagen metabolic process (GO:0032963)	51	13	3.19	+	4.07	7.68e-05	0.0027
cellular response to hypoxia (GO:0071456)	67	17	4.2	+	4.05	6.73e-06	0.000334
regulation of epithelial to mesenchymal transition (GO:0010717)	71	18	4.45	+	4.05	3.67e-06	0.0002
positive regulation of calcium ion transmembrane transport (GO:1904427)	44	11	2.76	+	3.99	0.000311	0.00833
proximal/distal pattern formation (GO:0009954)	32	8	2	+	3.99	0.00202	0.0381
regulation of morphogenesis of an epithelium (GO:1905330)	48	12	3.01	+	3.99	0.000168	0.005
platelet-derived growth factor receptor signaling pathway (GO:0048008)	32	8	2	+	3.99	0.00202	0.038
regulation of platelet activation (GO:0010543)	32	8	2	+	3.99	0.00202	0.038
regulation of morphogenesis of a branching structure (GO:0060688)	40	10	2.51	+	3.99	0.000578	0.0139
sprouting angiogenesis (GO:0002040)	52	13	3.26	+	3.99	9.09e-05	0.00314
forelimb morphogenesis (GO:0035136)	36	9	2.25	+	3.99	0.00108	0.023
mesenchymal cell differentiation (GO:0048762)	130	32	8.14	+	3.93	1.33e-09	1.37e-07
muscle organ morphogenesis (GO:0048644)	61	15	3.82	+	3.93	3.16e-05	0.00125
regulation of fibroblast proliferation (GO:0048145)	53	13	3.32	+	3.92	0.000107	0.00355
outflow tract morphogenesis (GO:0003151)	53	13	3.32	+	3.92	0.000107	0.00354
digestive tract development (GO:0048565)	94	23	5.89	+	3.91	2.95e-07	2.15e-05
regulation of animal organ morphogenesis (GO:2000027)	90	22	5.64	+	3.9	5.38e-07	3.63e-05
positive regulation of extrinsic apoptotic signaling pathway (GO:2001238)	41	10	2.57	+	3.89	0.000682	0.016
glandular epithelial cell differentiation (GO:0002067)	41	10	2.57	+	3.89	0.000682	0.016
cellular response to decreased oxygen levels (GO:0036294)	70	17	4.38	+	3.88	1.1e-05	0.000504
positive regulation of endothelial cell proliferation (GO:0001938)	66	16	4.13	+	3.87	2.02e-05	0.000841
negative regulation of interleukin-6 production (GO:0032715)	33	8	2.07	+	3.87	0.00239	0.0431
regulation of myotube differentiation (GO:0010830)	33	8	2.07	+	3.87	0.00239	0.0431
hindlimb morphogenesis (GO:0035137)	33	8	2.07	+	3.87	0.00239	0.043
trabecula morphogenesis (GO:0061383)	33	8	2.07	+	3.87	0.00239	0.043
osteoblast differentiation (GO:0001649)	79	19	4.95	+	3.84	3.85e-06	0.000208
regulation of biomineral tissue development (GO:0070167)	75	18	4.7	+	3.83	7.05e-06	0.000348
cellular response to BMP stimulus (GO:0071773)	84	20	5.26	+	3.8	2.46e-06	0.000142
response to BMP (GO:0071772)	84	20	5.26	+	3.8	2.46e-06	0.000142
negative regulation of cellular response to growth factor stimulus (GO:0090288)	84	20	5.26	+	3.8	2.46e-06	0.000141
embryonic cranial skeleton morphogenesis (GO:0048701)	42	10	2.63	+	3.8	0.0008	0.018
regulation of osteoblast differentiation (GO:0045667)	101	24	6.33	+	3.79	2.6e-07	1.93e-05
bone morphogenesis (GO:0060349)	80	19	5.01	+	3.79	4.5e-06	0.00024
regulation of BMP signaling pathway (GO:0030510)	80	19	5.01	+	3.79	4.5e-06	0.000239
regulation of establishment of planar polarity (GO:0090175)	34	8	2.13	+	3.76	0.0028	0.0489
cell differentiation involved in kidney development (GO:0061005)	34	8	2.13	+	3.76	0.0028	0.0488
positive chemotaxis (GO:0050918)	64	15	4.01	+	3.74	5.08e-05	0.00189
regulation of biomineralization (GO:0110149)	77	18	4.82	+	3.73	9.61e-06	0.000447
chondrocyte differentiation (GO:0002062)	60	14	3.76	+	3.73	9.33e-05	0.00319
regulation of calcium ion transport into cytosol (GO:0010522)	60	14	3.76	+	3.73	9.33e-05	0.00319
skeletal system morphogenesis (GO:0048705)	193	45	12.09	+	3.72	3.1e-12	4.84e-10
hematopoietic progenitor cell differentiation (GO:0002244)	86	20	5.39	+	3.71	3.35e-06	0.000185
negative regulation of actin filament depolymerization (GO:0030835)	39	9	2.44	+	3.68	0.00174	0.0339
regulation of bone mineralization (GO:0030500)	65	15	4.07	+	3.68	5.91e-05	0.00216
digestive system development (GO:0055123)	100	23	6.26	+	3.67	7.48e-07	4.91e-05
Rho protein signal transduction (GO:0007266)	44	10	2.76	+	3.63	0.00109	0.0232
cellular response to mechanical stimulus (GO:0071260)	44	10	2.76	+	3.63	0.00109	0.0232
positive regulation of tyrosine phosphorylation of STAT protein (GO:0042531)	44	10	2.76	+	3.63	0.00109	0.0231
regulation of angiogenesis (GO:0045765)	203	46	12.72	+	3.62	4.17e-12	6.44e-10
regulation of vasoconstriction (GO:0019229)	40	9	2.51	+	3.59	0.00202	0.0379
positive regulation of cell-matrix adhesion (GO:0001954)	40	9	2.51	+	3.59	0.00202	0.0379
positive regulation of biomineral tissue development (GO:0070169)	40	9	2.51	+	3.59	0.00202	0.0378
regulation of vasculature development (GO:1901342)	205	46	12.84	+	3.58	5.57e-12	8.43e-10
proteoglycan metabolic process (GO:0006029)	67	15	4.2	+	3.57	7.95e-05	0.00278
vasculogenesis (GO:0001570)	54	12	3.38	+	3.55	0.000426	0.0108
embryonic digit morphogenesis (GO:0042733)	54	12	3.38	+	3.55	0.000426	0.0108
ossification (GO:0001503)	181	40	11.34	+	3.53	1.97e-10	2.29e-08
positive regulation of calcium ion transport (GO:0051928)	68	15	4.26	+	3.52	9.18e-05	0.00316
endoderm development (GO:0007492)	59	13	3.7	+	3.52	0.000267	0.00734
angiogenesis (GO:0001525)	227	50	14.22	+	3.52	1.21e-12	2.08e-10
cardiac septum morphogenesis (GO:0060411)	50	11	3.13	+	3.51	0.000786	0.0177
positive regulation of biomineralization (GO:0110151)	41	9	2.57	+	3.5	0.00234	0.0426
ovarian follicle development (GO:0001541)	41	9	2.57	+	3.5	0.00234	0.0426
positive regulation of muscle cell differentiation (GO:0051149)	41	9	2.57	+	3.5	0.00234	0.0425
positive regulation of cytokine production involved in immune response (GO:0002720)	41	9	2.57	+	3.5	0.00234	0.0424
heart valve development (GO:0003170)	41	9	2.57	+	3.5	0.00234	0.0424
positive regulation of phosphatidylinositol 3-kinase signaling (GO:0014068)	64	14	4.01	+	3.49	0.000168	0.00498
regulation of cytokine production involved in immune response (GO:0002718)	64	14	4.01	+	3.49	0.000168	0.00497
external encapsulating structure organization (GO:0045229)	229	50	14.34	+	3.49	1.61e-12	2.66e-10
extracellular matrix organization (GO:0030198)	229	50	14.34	+	3.49	1.61e-12	2.63e-10
regulation of lipid kinase activity (GO:0043550)	55	12	3.45	+	3.48	0.000492	0.0121
blood vessel morphogenesis (GO:0048514)	312	68	19.54	+	3.48	1.66e-16	4.76e-14
biomineralization (GO:0110148)	69	15	4.32	+	3.47	0.000106	0.00353
biomineral tissue development (GO:0031214)	69	15	4.32	+	3.47	0.000106	0.00353
positive regulation of pathway-restricted SMAD protein phosphorylation (GO:0010862)	46	10	2.88	+	3.47	0.00145	0.029
mesenchyme development (GO:0060485)	175	38	10.96	+	3.47	8.54e-10	9.16e-08
extracellular structure organization (GO:0043062)	231	50	14.47	+	3.46	2.12e-12	3.43e-10
nephron development (GO:0072006)	107	23	6.7	+	3.43	2.04e-06	0.000121
embryonic limb morphogenesis (GO:0030326)	107	23	6.7	+	3.43	2.04e-06	0.000121
embryonic appendage morphogenesis (GO:0035113)	107	23	6.7	+	3.43	2.04e-06	0.00012
regulation of stem cell differentiation (GO:2000736)	42	9	2.63	+	3.42	0.0027	0.0475
limb morphogenesis (GO:0035108)	126	27	7.89	+	3.42	2.87e-07	2.12e-05
appendage morphogenesis (GO:0035107)	126	27	7.89	+	3.42	2.87e-07	2.1e-05
collagen fibril organization (GO:0030199)	42	9	2.63	+	3.42	0.0027	0.0474
nerve development (GO:0021675)	61	13	3.82	+	3.4	0.000354	0.0093
negative regulation of G1/S transition of mitotic cell cycle (GO:2000134)	47	10	2.94	+	3.4	0.00167	0.0327
platelet activation (GO:0030168)	47	10	2.94	+	3.4	0.00167	0.0327
regulation of phosphatidylinositol 3-kinase signaling (GO:0014066)	80	17	5.01	+	3.39	4.81e-05	0.00181
positive regulation of epithelial cell proliferation (GO:0050679)	142	30	8.89	+	3.37	8.39e-08	6.62e-06
regulation of striated muscle cell differentiation (GO:0051153)	57	12	3.57	+	3.36	0.000648	0.0153
blood vessel development (GO:0001568)	385	81	24.12	+	3.36	1.23e-18	5.37e-16
response to fibroblast growth factor (GO:0071774)	62	13	3.88	+	3.35	0.000405	0.0105
cellular response to fibroblast growth factor stimulus (GO:0044344)	62	13	3.88	+	3.35	0.000405	0.0104
female sex differentiation (GO:0046660)	86	18	5.39	+	3.34	3.47e-05	0.00136
mesonephric tubule morphogenesis (GO:0072171)	48	10	3.01	+	3.33	0.00192	0.0364
mesonephric tubule development (GO:0072164)	72	15	4.51	+	3.33	0.000159	0.00484
mesonephric epithelium development (GO:0072163)	72	15	4.51	+	3.33	0.000159	0.00483
ureteric bud development (GO:0001657)	72	15	4.51	+	3.33	0.000159	0.00482
positive regulation of cell division (GO:0051781)	63	13	3.95	+	3.29	0.000463	0.0116
bone development (GO:0060348)	160	33	10.02	+	3.29	3.17e-08	2.71e-06
artery development (GO:0060840)	68	14	4.26	+	3.29	0.00029	0.00784
roof of mouth development (GO:0060021)	73	15	4.57	+	3.28	0.000182	0.0053
cellular response to interleukin-1 (GO:0071347)	78	16	4.89	+	3.27	0.000114	0.00375
artery morphogenesis (GO:0048844)	49	10	3.07	+	3.26	0.00219	0.0404
cardiac muscle tissue morphogenesis (GO:0055008)	49	10	3.07	+	3.26	0.00219	0.0403
regulation of endothelial cell proliferation (GO:0001936)	103	21	6.45	+	3.25	1.13e-05	0.000516
muscle tissue morphogenesis (GO:0060415)	54	11	3.38	+	3.25	0.00136	0.0276
regulation of tyrosine phosphorylation of STAT protein (GO:0042509)	54	11	3.38	+	3.25	0.00136	0.0276
BMP signaling pathway (GO:0030509)	74	15	4.64	+	3.24	0.000207	0.00589
development of primary female sexual characteristics (GO:0046545)	74	15	4.64	+	3.24	0.000207	0.00588
positive regulation of plasma membrane bounded cell projection assembly (GO:0120034)	79	16	4.95	+	3.23	0.00013	0.00416
extrinsic apoptotic signaling pathway (GO:0097191)	84	17	5.26	+	3.23	8.15e-05	0.00284
regulation of peptidyl-tyrosine phosphorylation (GO:0050730)	183	37	11.46	+	3.23	7.51e-09	7.2e-07
vasculature development (GO:0001944)	407	82	25.49	+	3.22	7.02e-18	2.8e-15
branching morphogenesis of an epithelial tube (GO:0048754)	115	23	7.2	+	3.19	5.81e-06	0.000295
cartilage development (GO:0051216)	125	25	7.83	+	3.19	2.32e-06	0.000135
regulation of systemic arterial blood pressure (GO:0003073)	65	13	4.07	+	3.19	0.000599	0.0143
SMAD protein signal transduction (GO:0060395)	65	13	4.07	+	3.19	0.000599	0.0143
cellular response to oxygen levels (GO:0071453)	85	17	5.32	+	3.19	9.25e-05	0.00317
regulation of release of sequestered calcium ion into cytosol (GO:0051279)	50	10	3.13	+	3.19	0.00249	0.0443
regulation of cell-substrate junction organization (GO:0150116)	50	10	3.13	+	3.19	0.00249	0.0442
negative regulation of Wnt signaling pathway (GO:0030178)	145	29	9.08	+	3.19	3.72e-07	2.62e-05
regulation of blood pressure (GO:0008217)	121	24	7.58	+	3.17	4.16e-06	0.000224
regulation of interleukin-6 production (GO:0032675)	106	21	6.64	+	3.16	1.65e-05	0.000706
mesonephros development (GO:0001823)	76	15	4.76	+	3.15	0.000266	0.00731
regulation of blood circulation (GO:1903522)	152	30	9.52	+	3.15	3.02e-07	2.18e-05
skin epidermis development (GO:0098773)	71	14	4.45	+	3.15	0.000425	0.0108
positive regulation of peptidyl-tyrosine phosphorylation (GO:0050731)	132	26	8.27	+	3.14	1.88e-06	0.000113
leukocyte homeostasis (GO:0001776)	61	12	3.82	+	3.14	0.00109	0.0231
renal tubule morphogenesis (GO:0061333)	61	12	3.82	+	3.14	0.00109	0.0231
regulation of gliogenesis (GO:0014013)	51	10	3.19	+	3.13	0.00282	0.0489
negative regulation of cell cycle G1/S phase transition (GO:1902807)	51	10	3.19	+	3.13	0.00282	0.0489
blood vessel diameter maintenance (GO:0097746)	97	19	6.08	+	3.13	4.69e-05	0.00178
regulation of tube diameter (GO:0035296)	97	19	6.08	+	3.13	4.69e-05	0.00177
regulation of cellular response to growth factor stimulus (GO:0090287)	230	45	14.41	+	3.12	4.63e-10	5.12e-08
aging (GO:0007568)	87	17	5.45	+	3.12	0.000119	0.00384
female gonad development (GO:0008585)	72	14	4.51	+	3.1	0.00048	0.0119
response to transforming growth factor beta (GO:0071559)	103	20	6.45	+	3.1	3.34e-05	0.00132
hair follicle development (GO:0001942)	67	13	4.2	+	3.1	0.000768	0.0175
regulation of interleukin-1 production (GO:0032652)	67	13	4.2	+	3.1	0.000768	0.0175
cellular response to transforming growth factor beta stimulus (GO:0071560)	98	19	6.14	+	3.1	5.3e-05	0.00196
regulation of tube size (GO:0035150)	98	19	6.14	+	3.1	5.3e-05	0.00195
negative regulation of canonical Wnt signaling pathway (GO:0090090)	119	23	7.45	+	3.09	9.47e-06	0.000443
regulation of muscle cell differentiation (GO:0051147)	88	17	5.51	+	3.08	0.000134	0.00428
nephron tubule morphogenesis (GO:0072078)	57	11	3.57	+	3.08	0.00198	0.0375
phosphatidylinositol phosphate biosynthetic process (GO:0046854)	57	11	3.57	+	3.08	0.00198	0.0374
mucopolysaccharide metabolic process (GO:1903510)	57	11	3.57	+	3.08	0.00198	0.0374
kidney epithelium development (GO:0072073)	109	21	6.83	+	3.08	2.37e-05	0.000967
response to leukemia inhibitory factor (GO:1990823)	78	15	4.89	+	3.07	0.000339	0.00901
morphogenesis of a branching epithelium (GO:0061138)	141	27	8.83	+	3.06	1.92e-06	0.000116
formation of primary germ layer (GO:0001704)	89	17	5.57	+	3.05	0.000151	0.0047
response to interferon-gamma (GO:0034341)	105	20	6.58	+	3.04	4.24e-05	0.00162
cellular response to growth factor stimulus (GO:0071363)	321	61	20.11	+	3.03	1.13e-12	1.96e-10
stem cell differentiation (GO:0048863)	137	26	8.58	+	3.03	3.41e-06	0.000188
endothelial cell differentiation (GO:0045446)	58	11	3.63	+	3.03	0.00223	0.041
regulation of interleukin-1 beta production (GO:0032651)	58	11	3.63	+	3.03	0.00223	0.0409
mesoderm morphogenesis (GO:0048332)	58	11	3.63	+	3.03	0.00223	0.0408
renal tubule development (GO:0061326)	74	14	4.64	+	3.02	0.00061	0.0145
nephron epithelium development (GO:0072009)	85	16	5.32	+	3.01	0.00027	0.00738
regulation of transmembrane receptor protein serine/threonine kinase signaling pathway (GO:0090092)	202	38	12.65	+	3	2.56e-08	2.25e-06
regulation of cellular response to transforming growth factor beta stimulus (GO:1903844)	101	19	6.33	+	3	7.55e-05	0.00266
negative regulation of cell growth (GO:0030308)	128	24	8.02	+	2.99	9.56e-06	0.000446
response to growth factor (GO:0070848)	331	62	20.73	+	2.99	1.27e-12	2.15e-10
positive regulation of cell migration (GO:0030335)	401	75	25.12	+	2.99	5.79e-15	1.34e-12
positive regulation of cell-substrate adhesion (GO:0010811)	91	17	5.7	+	2.98	0.00019	0.00548
neural crest cell differentiation (GO:0014033)	75	14	4.7	+	2.98	0.000685	0.016
skeletal system development (GO:0001501)	375	70	23.49	+	2.98	5.14e-14	1.03e-11
positive regulation of tumor necrosis factor production (GO:0032760)	59	11	3.7	+	2.98	0.00251	0.0445
positive regulation of chemotaxis (GO:0050921)	113	21	7.08	+	2.97	3.78e-05	0.00146
nephron tubule development (GO:0072080)	70	13	4.38	+	2.96	0.00109	0.0232
positive regulation of interleukin-6 production (GO:0032755)	70	13	4.38	+	2.96	0.00109	0.0231
regulation of blood vessel endothelial cell migration (GO:0043535)	70	13	4.38	+	2.96	0.00109	0.0231
limb development (GO:0060173)	151	28	9.46	+	2.96	2.17e-06	0.000127
appendage development (GO:0048736)	151	28	9.46	+	2.96	2.17e-06	0.000126
positive regulation of locomotion (GO:0040017)	432	80	27.06	+	2.96	1.14e-15	3.04e-13
positive regulation of leukocyte migration (GO:0002687)	108	20	6.76	+	2.96	5.99e-05	0.00218
cellular response to interferon-gamma (GO:0071346)	81	15	5.07	+	2.96	0.000482	0.0119
regulation of T cell mediated immunity (GO:0002709)	81	15	5.07	+	2.96	0.000482	0.0119
regulation of heart contraction (GO:0008016)	119	22	7.45	+	2.95	2.68e-05	0.00108
columnar/cuboidal epithelial cell differentiation (GO:0002065)	65	12	4.07	+	2.95	0.00175	0.034
regulation of cell shape (GO:0008360)	130	24	8.14	+	2.95	1.2e-05	0.000542
positive regulation of cell motility (GO:2000147)	419	77	26.24	+	2.93	5.68e-15	1.34e-12
nephron epithelium morphogenesis (GO:0072088)	60	11	3.76	+	2.93	0.00281	0.049
regulation of coagulation (GO:0050818)	60	11	3.76	+	2.93	0.00281	0.0489
cranial skeletal system development (GO:1904888)	60	11	3.76	+	2.93	0.00281	0.0488
cell chemotaxis (GO:0060326)	202	37	12.65	+	2.92	7.08e-08	5.72e-06
transforming growth factor beta receptor signaling pathway (GO:0007179)	71	13	4.45	+	2.92	0.00123	0.0254
hair cycle process (GO:0022405)	71	13	4.45	+	2.92	0.00123	0.0254
molting cycle process (GO:0022404)	71	13	4.45	+	2.92	0.00123	0.0254
transmembrane receptor protein tyrosine kinase signaling pathway (GO:0007169)	329	60	20.61	+	2.91	7.76e-12	1.12e-09
regulation of transforming growth factor beta receptor signaling pathway (GO:0017015)	99	18	6.2	+	2.9	0.000168	0.00499
gland morphogenesis (GO:0022612)	88	16	5.51	+	2.9	0.000379	0.00988
cellular response to leukemia inhibitory factor (GO:1990830)	77	14	4.82	+	2.9	0.000859	0.0191
hair cycle (GO:0042633)	77	14	4.82	+	2.9	0.000859	0.0191
molting cycle (GO:0042303)	77	14	4.82	+	2.9	0.000859	0.019
morphogenesis of a branching structure (GO:0001763)	149	27	9.33	+	2.89	4.76e-06	0.000251
positive regulation of cellular component movement (GO:0051272)	425	77	26.62	+	2.89	1.1e-14	2.39e-12
mesenchymal cell development (GO:0014031)	72	13	4.51	+	2.88	0.00137	0.0276
cell-cell junction assembly (GO:0007043)	100	18	6.26	+	2.87	0.000188	0.00543
regulation of cell-matrix adhesion (GO:0001952)	89	16	5.57	+	2.87	0.000423	0.0108
regulation of calcium ion transport (GO:0051924)	145	26	9.08	+	2.86	8.35e-06	0.0004
tube morphogenesis (GO:0035239)	514	92	32.2	+	2.86	5.06e-17	1.62e-14
regulation of calcium ion transmembrane transport (GO:1903169)	95	17	5.95	+	2.86	0.000297	0.00801
negative regulation of cytokine production (GO:0001818)	190	34	11.9	+	2.86	3.82e-07	2.68e-05
glycosaminoglycan metabolic process (GO:0030203)	73	13	4.57	+	2.84	0.00153	0.0303
cellular response to lipopolysaccharide (GO:0071222)	118	21	7.39	+	2.84	6.56e-05	0.00237
coagulation (GO:0050817)	107	19	6.7	+	2.83	0.000147	0.00465
blood coagulation (GO:0007596)	107	19	6.7	+	2.83	0.000147	0.00464
response to hypoxia (GO:0001666)	147	26	9.21	+	2.82	1.03e-05	0.000475
fat cell differentiation (GO:0045444)	85	15	5.32	+	2.82	0.000748	0.0172
regulation of interferon-gamma production (GO:0032649)	85	15	5.32	+	2.82	0.000748	0.0172
hemostasis (GO:0007599)	108	19	6.76	+	2.81	0.000164	0.00489
aminoglycan metabolic process (GO:0006022)	91	16	5.7	+	2.81	0.000524	0.0128
negative regulation of growth (GO:0045926)	171	30	10.71	+	2.8	2.58e-06	0.000146
cardiac chamber morphogenesis (GO:0003206)	97	17	6.08	+	2.8	0.000368	0.00963
positive regulation of Wnt signaling pathway (GO:0030177)	120	21	7.52	+	2.79	8.1e-05	0.00283
positive regulation of ERK1 and ERK2 cascade (GO:0070374)	149	26	9.33	+	2.79	1.27e-05	0.000567
regulation of metal ion transport (GO:0010959)	155	27	9.71	+	2.78	9e-06	0.000428
regulation of cell-substrate adhesion (GO:0010810)	155	27	9.71	+	2.78	9e-06	0.000427
response to interleukin-1 (GO:0070555)	92	16	5.76	+	2.78	0.000583	0.014
enzyme linked receptor protein signaling pathway (GO:0007167)	507	88	31.76	+	2.77	1.37e-15	3.57e-13
response to decreased oxygen levels (GO:0036293)	150	26	9.4	+	2.77	1.41e-05	0.000617
gastrulation (GO:0007369)	122	21	7.64	+	2.75	9.96e-05	0.00335
developmental growth involved in morphogenesis (GO:0060560)	99	17	6.2	+	2.74	0.000453	0.0114
negative regulation of blood vessel morphogenesis (GO:2000181)	76	13	4.76	+	2.73	0.0021	0.0391
negative regulation of angiogenesis (GO:0016525)	76	13	4.76	+	2.73	0.0021	0.0391
positive regulation of neuron projection development (GO:0010976)	76	13	4.76	+	2.73	0.0021	0.039
mesoderm development (GO:0007498)	88	15	5.51	+	2.72	0.00102	0.022
vascular process in circulatory system (GO:0003018)	135	23	8.46	+	2.72	5.47e-05	0.002
positive regulation of transmembrane receptor protein serine/threonine kinase signaling pathway (GO:0090100)	94	16	5.89	+	2.72	0.000716	0.0166
cell junction assembly (GO:0034329)	189	32	11.84	+	2.7	3.75e-06	0.000204
negative regulation of vasculature development (GO:1901343)	77	13	4.82	+	2.7	0.00232	0.0424
cardiac septum development (GO:0003279)	77	13	4.82	+	2.7	0.00232	0.0423
connective tissue development (GO:0061448)	160	27	10.02	+	2.69	1.49e-05	0.000647
tissue remodeling (GO:0048771)	83	14	5.2	+	2.69	0.00162	0.0318
response to lipopolysaccharide (GO:0032496)	178	30	11.15	+	2.69	8.31e-06	0.0004
negative regulation of inflammatory response (GO:0050728)	101	17	6.33	+	2.69	0.000554	0.0134
cellular response to molecule of bacterial origin (GO:0071219)	125	21	7.83	+	2.68	0.000135	0.0043
tube development (GO:0035295)	674	113	42.22	+	2.68	9.38e-19	4.21e-16
regulation of leukocyte migration (GO:0002685)	173	29	10.84	+	2.68	1.26e-05	0.000564
cell-matrix adhesion (GO:0007160)	90	15	5.64	+	2.66	0.00125	0.0258
transmembrane receptor protein serine/threonine kinase signaling pathway (GO:0007178)	168	28	10.52	+	2.66	1.92e-05	0.000807
regulation of Rho protein signal transduction (GO:0035023)	84	14	5.26	+	2.66	0.00179	0.0346
regulation of epithelial cell proliferation (GO:0050678)	265	44	16.6	+	2.65	6.03e-08	4.9e-06
homeostasis of number of cells (GO:0048872)	199	33	12.46	+	2.65	3.17e-06	0.000177
response to mechanical stimulus (GO:0009612)	109	18	6.83	+	2.64	0.000472	0.0118
sulfur compound biosynthetic process (GO:0044272)	91	15	5.7	+	2.63	0.00138	0.0277
positive regulation of cell population proliferation (GO:0008284)	675	111	42.28	+	2.63	7.57e-18	2.94e-15
response to molecule of bacterial origin (GO:0002237)	195	32	12.21	+	2.62	5.19e-06	0.000267
regulation of production of molecular mediator of immune response (GO:0002700)	122	20	7.64	+	2.62	0.000256	0.00712
regulation of Wnt signaling pathway (GO:0030111)	275	45	17.23	+	2.61	5.9e-08	4.82e-06
positive regulation of peptidase activity (GO:0010952)	141	23	8.83	+	2.6	0.000143	0.00455
regulation of sequestering of calcium ion (GO:0051282)	86	14	5.39	+	2.6	0.00217	0.0403
positive regulation of endothelial cell migration (GO:0010595)	86	14	5.39	+	2.6	0.00217	0.0403
regulation of chemotaxis (GO:0050920)	185	30	11.59	+	2.59	1.22e-05	0.000549
renal system development (GO:0072001)	222	36	13.91	+	2.59	1.54e-06	9.4e-05
regulation of cell growth (GO:0001558)	253	41	15.85	+	2.59	2.85e-07	2.11e-05
cell-cell junction organization (GO:0045216)	142	23	8.89	+	2.59	0.00015	0.0047
positive regulation of cysteine-type endopeptidase activity (GO:2001056)	105	17	6.58	+	2.58	0.000816	0.0183
regulation of anatomical structure morphogenesis (GO:0022603)	680	110	42.59	+	2.58	4.09e-17	1.34e-14
negative regulation of multicellular organismal process (GO:0051241)	701	113	43.91	+	2.57	1.53e-17	5.65e-15
anterior/posterior pattern specification (GO:0009952)	187	30	11.71	+	2.56	1.41e-05	0.000617
kidney development (GO:0001822)	212	34	13.28	+	2.56	3.65e-06	0.0002
regulation of endothelial cell migration (GO:0010594)	131	21	8.21	+	2.56	0.000333	0.00887
positive regulation of endopeptidase activity (GO:0010950)	125	20	7.83	+	2.55	0.000485	0.012
positive regulation of cysteine-type endopeptidase activity involved in apoptotic process (GO:0043280)	94	15	5.89	+	2.55	0.00183	0.0352
leukocyte chemotaxis (GO:0030595)	107	17	6.7	+	2.54	0.00151	0.0299
positive regulation of epithelial cell migration (GO:0010634)	120	19	7.52	+	2.53	0.000739	0.017
cell fate commitment (GO:0045165)	203	32	12.72	+	2.52	9.39e-06	0.000441
response to oxygen levels (GO:0070482)	165	26	10.34	+	2.52	6.81e-05	0.00245
positive regulation of cell projection organization (GO:0031346)	216	34	13.53	+	2.51	5.04e-06	0.000261
regulation of cold-induced thermogenesis (GO:0120161)	89	14	5.57	+	2.51	0.00287	0.0494
regulation of adaptive immune response based on somatic recombination of immune receptors built from immunoglobulin superfamily domains (GO:0002822)	159	25	9.96	+	2.51	9.76e-05	0.00329
embryonic organ morphogenesis (GO:0048562)	256	40	16.04	+	2.49	1.13e-06	7.09e-05
anatomical structure formation involved in morphogenesis (GO:0048646)	699	109	43.78	+	2.49	4.24e-16	1.17e-13
regulation of tumor necrosis factor production (GO:0032680)	103	16	6.45	+	2.48	0.00239	0.043
activation of protein kinase activity (GO:0032147)	206	32	12.9	+	2.48	1.2e-05	0.000542
regulation of wound healing (GO:0061041)	103	16	6.45	+	2.48	0.00239	0.043
cardiac muscle tissue development (GO:0048738)	116	18	7.27	+	2.48	0.00119	0.0248
negative regulation of cell-cell adhesion (GO:0022408)	142	22	8.89	+	2.47	0.000308	0.00827
regionalization (GO:0003002)	278	43	17.41	+	2.47	4.94e-07	3.38e-05
regulation of actin filament-based process (GO:0032970)	337	52	21.11	+	2.46	4.44e-08	3.69e-06
cell adhesion (GO:0007155)	664	102	41.59	+	2.45	8.62e-15	1.94e-12
regulation of MAP kinase activity (GO:0043405)	228	35	14.28	+	2.45	7.59e-06	0.000367
chemotaxis (GO:0006935)	431	66	27	+	2.44	8.73e-10	9.29e-08
biological adhesion (GO:0022610)	667	102	41.78	+	2.44	1.67e-14	3.58e-12
regulation of ERK1 and ERK2 cascade (GO:0070372)	216	33	13.53	+	2.44	1.56e-05	0.000676
urogenital system development (GO:0001655)	249	38	15.6	+	2.44	3.09e-06	0.000173
positive regulation of apoptotic signaling pathway (GO:2001235)	105	16	6.58	+	2.43	0.00263	0.0465
negative regulation of cell activation (GO:0050866)	151	23	9.46	+	2.43	0.000265	0.00729
taxis (GO:0042330)	434	66	27.18	+	2.43	9.79e-10	1.02e-07
regulation of canonical Wnt signaling pathway (GO:0060828)	217	33	13.59	+	2.43	1.64e-05	0.000703
cell-cell signaling by wnt (GO:0198738)	171	26	10.71	+	2.43	0.000106	0.00353
Wnt signaling pathway (GO:0016055)	171	26	10.71	+	2.43	0.000106	0.00352
positive regulation of MAPK cascade (GO:0043410)	395	60	24.74	+	2.43	4.69e-09	4.58e-07
positive regulation of MAP kinase activity (GO:0043406)	158	24	9.9	+	2.43	0.000199	0.00571
negative regulation of cell differentiation (GO:0045596)	481	73	30.13	+	2.42	1.08e-10	1.3e-08
regulation of cell migration (GO:0030334)	706	107	44.22	+	2.42	4.25e-15	1.03e-12
circulatory system development (GO:0072359)	661	100	41.4	+	2.42	4.43e-14	8.97e-12
cellular response to biotic stimulus (GO:0071216)	139	21	8.71	+	2.41	0.000541	0.0131
inflammatory response (GO:0006954)	318	48	19.92	+	2.41	2.33e-07	1.76e-05
regulation of tumor necrosis factor superfamily cytokine production (GO:1903555)	106	16	6.64	+	2.41	0.00277	0.0486
regulation of actin cytoskeleton organization (GO:0032956)	312	47	19.54	+	2.4	3.33e-07	2.39e-05
animal organ morphogenesis (GO:0009887)	779	117	48.79	+	2.4	3.63e-16	1.02e-13
negative regulation of developmental process (GO:0051093)	661	99	41.4	+	2.39	9.03e-14	1.78e-11
cardiac chamber development (GO:0003205)	127	19	7.95	+	2.39	0.00111	0.0233
regulation of leukocyte mediated immunity (GO:0002703)	194	29	12.15	+	2.39	7.23e-05	0.00256
development of primary sexual characteristics (GO:0045137)	168	25	10.52	+	2.38	0.000283	0.0077
regulation of cell motility (GO:2000145)	746	111	46.73	+	2.38	3.8e-15	9.41e-13
regulation of epithelial cell migration (GO:0010632)	182	27	11.4	+	2.37	0.000148	0.00466
regulation of inflammatory response (GO:0050727)	236	35	14.78	+	2.37	1.23e-05	0.000551
response to cytokine (GO:0034097)	648	96	40.59	+	2.37	5.58e-13	9.77e-11
regulation of adaptive immune response (GO:0002819)	169	25	10.59	+	2.36	0.000293	0.00792
regulation of extrinsic apoptotic signaling pathway (GO:2001236)	115	17	7.2	+	2.36	0.00229	0.0418
muscle cell development (GO:0055001)	115	17	7.2	+	2.36	0.00229	0.0418
regulation of cysteine-type endopeptidase activity (GO:2000116)	176	26	11.02	+	2.36	0.000212	0.00602
positive regulation of cell adhesion (GO:0045785)	325	48	20.36	+	2.36	3.53e-07	2.51e-05
cell-cell adhesion (GO:0098609)	359	53	22.49	+	2.36	1.15e-07	8.89e-06
sex differentiation (GO:0007548)	210	31	13.15	+	2.36	4.4e-05	0.00168
regulation of cell adhesion (GO:0030155)	556	82	34.83	+	2.35	3.26e-11	4.29e-09
eye morphogenesis (GO:0048592)	129	19	8.08	+	2.35	0.00127	0.0261
regulation of cytokine production (GO:0001817)	537	79	33.64	+	2.35	9.14e-11	1.12e-08
embryonic morphogenesis (GO:0048598)	476	70	29.82	+	2.35	9.53e-10	1e-07
regulation of locomotion (GO:0040012)	782	115	48.98	+	2.35	2.55e-15	6.54e-13
negative regulation of cell population proliferation (GO:0008285)	483	71	30.25	+	2.35	7.09e-10	7.72e-08
cell-substrate adhesion (GO:0031589)	143	21	8.96	+	2.34	0.000717	0.0166
muscle organ development (GO:0007517)	184	27	11.53	+	2.34	0.000163	0.00487
regulation of plasma membrane bounded cell projection assembly (GO:0120032)	150	22	9.4	+	2.34	0.000844	0.0189
regulation of leukocyte proliferation (GO:0070663)	191	28	11.96	+	2.34	0.00012	0.00387
positive regulation of leukocyte proliferation (GO:0070665)	116	17	7.27	+	2.34	0.00244	0.0435
adenylate cyclase-activating G protein-coupled receptor signaling pathway (GO:0007189)	130	19	8.14	+	2.33	0.00136	0.0276
calcium ion homeostasis (GO:0055074)	329	48	20.61	+	2.33	6.77e-07	4.51e-05
positive regulation of ion transport (GO:0043270)	144	21	9.02	+	2.33	0.00077	0.0175
response to wounding (GO:0009611)	247	36	15.47	+	2.33	1.73e-05	0.000738
ameboidal-type cell migration (GO:0001667)	151	22	9.46	+	2.33	0.000869	0.0192
cell junction organization (GO:0034330)	364	53	22.8	+	2.32	1.45e-07	1.1e-05
embryonic organ development (GO:0048568)	371	54	23.24	+	2.32	1.08e-07	8.37e-06
cellular response to cytokine stimulus (GO:0071345)	584	85	36.58	+	2.32	3.07e-11	4.08e-09
regulation of cellular component movement (GO:0051270)	797	116	49.92	+	2.32	4.29e-15	1.03e-12
muscle structure development (GO:0061061)	337	49	21.11	+	2.32	5.11e-07	3.48e-05
regulation of lymphocyte proliferation (GO:0050670)	179	26	11.21	+	2.32	0.000244	0.00679
muscle cell differentiation (GO:0042692)	186	27	11.65	+	2.32	0.00018	0.00528
regulation of peptidyl-serine phosphorylation (GO:0033135)	131	19	8.21	+	2.32	0.00145	0.029
wound healing (GO:0042060)	200	29	12.53	+	2.31	0.0001	0.00335
regulation of T cell proliferation (GO:0042129)	138	20	8.64	+	2.31	0.00109	0.0231
regulation of cell projection assembly (GO:0060491)	152	22	9.52	+	2.31	0.000898	0.0197
regulation of cysteine-type endopeptidase activity involved in apoptotic process (GO:0043281)	159	23	9.96	+	2.31	0.00065	0.0153
positive regulation of cell death (GO:0010942)	401	58	25.12	+	2.31	5.73e-08	4.71e-06
regulation of cell morphogenesis (GO:0022604)	236	34	14.78	+	2.3	3.64e-05	0.00142
regulation of response to wounding (GO:1903034)	125	18	7.83	+	2.3	0.00207	0.0387
lung development (GO:0030324)	139	20	8.71	+	2.3	0.00179	0.0346
negative regulation of signal transduction (GO:0009968)	974	140	61.01	+	2.29	9.57e-18	3.62e-15
leukocyte migration (GO:0050900)	167	24	10.46	+	2.29	0.000496	0.0122
positive regulation of apoptotic process (GO:0043065)	355	51	22.24	+	2.29	3.41e-07	2.44e-05
regulation of mononuclear cell proliferation (GO:0032944)	181	26	11.34	+	2.29	0.000271	0.0074
positive regulation of immune effector process (GO:0002699)	188	27	11.78	+	2.29	0.000202	0.00576
axonogenesis (GO:0007409)	273	39	17.1	+	2.28	9.01e-06	0.000425
heart morphogenesis (GO:0003007)	189	27	11.84	+	2.28	0.000214	0.00605
gland development (GO:0048732)	294	42	18.42	+	2.28	5.78e-06	0.000294
positive regulation of multicellular organismal process (GO:0051240)	1057	151	66.21	+	2.28	9.15e-19	4.24e-16
positive regulation of cell differentiation (GO:0045597)	610	87	38.21	+	2.28	4.49e-11	5.82e-09
positive regulation of cytokine production (GO:0001819)	344	49	21.55	+	2.27	7.2e-07	4.77e-05
cell migration (GO:0016477)	745	106	46.66	+	2.27	2.22e-13	4.21e-11
regulation of cell population proliferation (GO:0042127)	1197	170	74.98	+	2.27	7.25e-21	3.72e-18
respiratory tube development (GO:0030323)	141	20	8.83	+	2.26	0.00191	0.0363
positive regulation of programmed cell death (GO:0043068)	368	52	23.05	+	2.26	5.14e-07	3.48e-05
regulation of actin filament organization (GO:0110053)	248	35	15.53	+	2.25	3.38e-05	0.00133
negative regulation of defense response (GO:0031348)	156	22	9.77	+	2.25	0.00106	0.0226
axon development (GO:0061564)	298	42	18.67	+	2.25	6.62e-06	0.00033
cellular calcium ion homeostasis (GO:0006874)	320	45	20.04	+	2.25	2.84e-06	0.00016
myeloid cell differentiation (GO:0030099)	178	25	11.15	+	2.24	0.000455	0.0114
regulation of system process (GO:0044057)	342	48	21.42	+	2.24	1.94e-06	0.000116
negative regulation of response to stimulus (GO:0048585)	1262	177	79.05	+	2.24	2.59e-21	1.38e-18
respiratory system development (GO:0060541)	157	22	9.83	+	2.24	0.00111	0.0233
regulation of multicellular organismal development (GO:2000026)	1000	140	62.64	+	2.24	7.21e-17	2.12e-14
response to endoplasmic reticulum stress (GO:0034976)	200	28	12.53	+	2.24	0.0003	0.00808
negative regulation of cell communication (GO:0010648)	1029	144	64.45	+	2.23	3.28e-17	1.15e-14
negative regulation of cell migration (GO:0030336)	193	27	12.09	+	2.23	0.000416	0.0107
divalent inorganic cation homeostasis (GO:0072507)	365	51	22.86	+	2.23	8.14e-07	5.27e-05
negative regulation of signaling (GO:0023057)	1031	144	64.58	+	2.23	3.52e-17	1.2e-14
gonad development (GO:0008406)	165	23	10.34	+	2.23	0.000864	0.0191
negative regulation of response to external stimulus (GO:0032102)	280	39	17.54	+	2.22	1.86e-05	0.000791
regulation of MAPK cascade (GO:0043408)	546	76	34.2	+	2.22	2.19e-09	2.19e-07
second-messenger-mediated signaling (GO:0019932)	151	21	9.46	+	2.22	0.00158	0.0311
pattern specification process (GO:0007389)	360	50	22.55	+	2.22	1.2e-06	7.48e-05
circulatory system process (GO:0003013)	288	40	18.04	+	2.22	1.43e-05	0.000624
tissue morphogenesis (GO:0048729)	454	63	28.44	+	2.22	4.39e-08	3.67e-06
regulation of response to external stimulus (GO:0032101)	672	93	42.09	+	2.21	2.67e-11	3.59e-09
hemopoiesis (GO:0030097)	492	68	30.82	+	2.21	1.64e-08	1.53e-06
regulation of lymphocyte mediated immunity (GO:0002706)	152	21	9.52	+	2.21	0.00165	0.0324
anatomical structure morphogenesis (GO:0009653)	1735	239	108.68	+	2.2	6.8e-28	1.4e-24
regulation of immune effector process (GO:0002697)	276	38	17.29	+	2.2	2.84e-05	0.00114
blood circulation (GO:0008015)	262	36	16.41	+	2.19	5.23e-05	0.00194
sensory system development (GO:0048880)	306	42	19.17	+	2.19	9.83e-06	0.000454
synapse organization (GO:0050808)	204	28	12.78	+	2.19	0.000345	0.00914
cell population proliferation (GO:0008283)	409	56	25.62	+	2.19	4.07e-07	2.83e-05
positive regulation of supramolecular fiber organization (GO:1902905)	168	23	10.52	+	2.19	0.00102	0.022
regulation of growth (GO:0040008)	425	58	26.62	+	2.18	2.51e-07	1.88e-05
response to tumor necrosis factor (GO:0034612)	147	20	9.21	+	2.17	0.00246	0.0439
positive regulation of protein phosphorylation (GO:0001934)	647	88	40.53	+	2.17	2.6e-10	2.92e-08
regulation of cytosolic calcium ion concentration (GO:0051480)	228	31	14.28	+	2.17	0.000165	0.00493
regulation of actin filament length (GO:0030832)	184	25	11.53	+	2.17	0.000907	0.0197
regulation of actin polymerization or depolymerization (GO:0008064)	184	25	11.53	+	2.17	0.000907	0.0197
regulation of body fluid levels (GO:0050878)	258	35	16.16	+	2.17	7.91e-05	0.00277
negative regulation of protein phosphorylation (GO:0001933)	273	37	17.1	+	2.16	4.56e-05	0.00173
negative regulation of cellular component movement (GO:0051271)	207	28	12.97	+	2.16	0.000394	0.0102
positive regulation of developmental process (GO:0051094)	969	131	60.7	+	2.16	9.87e-15	2.18e-12
positive regulation of cell-cell adhesion (GO:0022409)	200	27	12.53	+	2.16	0.00053	0.0129
negative regulation of cell adhesion (GO:0007162)	208	28	13.03	+	2.15	0.000413	0.0106
hematopoietic or lymphoid organ development (GO:0048534)	535	72	33.51	+	2.15	1.44e-08	1.36e-06
eye development (GO:0001654)	298	40	18.67	+	2.14	3.33e-05	0.00132
cellular divalent inorganic cation homeostasis (GO:0072503)	351	47	21.99	+	2.14	7.39e-06	0.000361
regulation of hemopoiesis (GO:1903706)	269	36	16.85	+	2.14	7.03e-05	0.0025
rhythmic process (GO:0048511)	172	23	10.77	+	2.13	0.00181	0.0348
cell-cell adhesion via plasma-membrane adhesion molecules (GO:0098742)	180	24	11.27	+	2.13	0.00137	0.0276
regulation of leukocyte differentiation (GO:1902105)	210	28	13.15	+	2.13	0.000456	0.0114
regulation of anatomical structure size (GO:0090066)	428	57	26.81	+	2.13	7.28e-07	4.8e-05
positive regulation of cell development (GO:0010720)	218	29	13.65	+	2.12	0.000539	0.0131
negative regulation of cell motility (GO:2000146)	203	27	12.72	+	2.12	0.000609	0.0145
visual system development (GO:0150063)	301	40	18.85	+	2.12	3.67e-05	0.00143
regulation of plasma membrane bounded cell projection organization (GO:0120035)	437	58	27.37	+	2.12	5.94e-07	3.99e-05
positive regulation of cytosolic calcium ion concentration (GO:0007204)	196	26	12.28	+	2.12	0.000814	0.0183
developmental growth (GO:0048589)	294	39	18.42	+	2.12	4.95e-05	0.00185
glycoprotein metabolic process (GO:0009100)	317	42	19.86	+	2.12	2.23e-05	0.000917
immune system development (GO:0002520)	567	75	35.52	+	2.11	1.97e-08	1.77e-06
chordate embryonic development (GO:0043009)	537	71	33.64	+	2.11	3.88e-08	3.26e-06
growth (GO:0040007)	295	39	18.48	+	2.11	5.13e-05	0.00191
regulation of cell-cell adhesion (GO:0022407)	333	44	20.86	+	2.11	2.01e-05	0.00084
tissue development (GO:0009888)	1245	164	77.98	+	2.1	2.32e-17	8.33e-15
regulation of neuron projection development (GO:0010975)	281	37	17.6	+	2.1	9.36e-05	0.00319
positive regulation of proteolysis (GO:0045862)	281	37	17.6	+	2.1	9.36e-05	0.00318
positive regulation of protein serine/threonine kinase activity (GO:0071902)	228	30	14.28	+	2.1	0.000429	0.0109
positive regulation of phosphorylation (GO:0042327)	715	94	44.79	+	2.1	2.62e-10	2.92e-08
embryo development (GO:0009790)	837	110	52.43	+	2.1	7.06e-12	1.03e-09
regulation of neuron death (GO:1901214)	183	24	11.46	+	2.09	0.00154	0.0303
cell morphogenesis involved in neuron differentiation (GO:0048667)	328	43	20.54	+	2.09	2.87e-05	0.00115
negative regulation of locomotion (GO:0040013)	229	30	14.34	+	2.09	0.000444	0.0112
cell surface receptor signaling pathway involved in cell-cell signaling (GO:1905114)	229	30	14.34	+	2.09	0.000444	0.0112
positive regulation of phosphorus metabolic process (GO:0010562)	765	100	47.92	+	2.09	8.82e-11	1.1e-08
positive regulation of phosphate metabolic process (GO:0045937)	765	100	47.92	+	2.09	8.82e-11	1.09e-08
glycerolipid biosynthetic process (GO:0045017)	184	24	11.53	+	2.08	0.0016	0.0315
cell surface receptor signaling pathway (GO:0007166)	1626	212	101.85	+	2.08	5.55e-22	3.32e-19
neuron projection guidance (GO:0097485)	192	25	12.03	+	2.08	0.00125	0.0258
regulation of cell projection organization (GO:0031344)	446	58	27.94	+	2.08	1.2e-06	7.45e-05
positive regulation of kinase activity (GO:0033674)	439	57	27.5	+	2.07	1.61e-06	9.78e-05
embryo development ending in birth or egg hatching (GO:0009792)	547	71	34.26	+	2.07	8.18e-08	6.5e-06
regulation of multicellular organismal process (GO:0051239)	1995	258	124.96	+	2.06	1.72e-26	2.75e-23
sensory organ development (GO:0007423)	464	60	29.06	+	2.06	7.99e-07	5.22e-05
positive regulation of response to external stimulus (GO:0032103)	287	37	17.98	+	2.06	0.000116	0.00379
regulation of supramolecular fiber organization (GO:1902903)	335	43	20.98	+	2.05	3.64e-05	0.00142
sensory organ morphogenesis (GO:0090596)	226	29	14.16	+	2.05	0.000693	0.0162
regulation of apoptotic signaling pathway (GO:2001233)	281	36	17.6	+	2.05	0.000162	0.00486
cellular response to organic substance (GO:0071310)	1557	199	97.53	+	2.04	1.04e-19	4.99e-17
negative regulation of transport (GO:0051051)	274	35	17.16	+	2.04	0.000215	0.00608
regulation of cell differentiation (GO:0045595)	1143	146	71.59	+	2.04	1.96e-14	4.15e-12
response to endogenous stimulus (GO:0009719)	894	114	56	+	2.04	1.77e-11	2.41e-09
positive regulation of intracellular signal transduction (GO:1902533)	761	97	47.67	+	2.03	8.1e-10	8.75e-08
camera-type eye development (GO:0043010)	259	33	16.22	+	2.03	0.000372	0.00973
reproductive structure development (GO:0048608)	322	41	20.17	+	2.03	6.7e-05	0.00241
regulation of protein phosphorylation (GO:0001932)	977	124	61.2	+	2.03	2.97e-12	4.7e-10
positive regulation of protein kinase activity (GO:0045860)	371	47	23.24	+	2.02	2.17e-05	0.000897
reproductive system development (GO:0061458)	324	41	20.29	+	2.02	7.25e-05	0.00256
morphogenesis of an epithelium (GO:0002009)	372	47	23.3	+	2.02	2.26e-05	0.000925
locomotion (GO:0040011)	1022	129	64.02	+	2.02	1.36e-12	2.27e-10
cellular response to abiotic stimulus (GO:0071214)	214	27	13.4	+	2.01	0.00134	0.0273
positive regulation of hydrolase activity (GO:0051345)	428	54	26.81	+	2.01	5.55e-06	0.000285
cellular response to environmental stimulus (GO:0104004)	214	27	13.4	+	2.01	0.00134	0.0273
neuron projection morphogenesis (GO:0048812)	358	45	22.42	+	2.01	3.98e-05	0.00153
regulation of developmental process (GO:0050793)	1862	234	116.63	+	2.01	2.78e-22	1.74e-19
response to lipid (GO:0033993)	414	52	25.93	+	2.01	9.69e-06	0.000449
localization of cell (GO:0051674)	860	108	53.87	+	2	1.35e-10	1.61e-08
cell motility (GO:0048870)	860	108	53.87	+	2	1.35e-10	1.6e-08
positive regulation of signal transduction (GO:0009967)	1188	149	74.41	+	2	3.57e-14	7.33e-12
negative regulation of programmed cell death (GO:0043069)	662	83	41.47	+	2	2.17e-08	1.91e-06
calcium ion transport (GO:0006816)	208	26	13.03	+	2	0.00186	0.0356
epithelium development (GO:0060429)	778	97	48.73	+	1.99	1.93e-09	1.97e-07
plasma membrane bounded cell projection morphogenesis (GO:0120039)	362	45	22.67	+	1.98	4.65e-05	0.00176
response to organic substance (GO:0010033)	1963	243	122.96	+	1.98	1.64e-22	1.12e-19
epithelial tube morphogenesis (GO:0060562)	251	31	15.72	+	1.97	0.000816	0.0183
positive regulation of protein modification process (GO:0031401)	826	102	51.74	+	1.97	1e-09	1.03e-07
cell projection morphogenesis (GO:0048858)	365	45	22.86	+	1.97	7.2e-05	0.00255
regulation of cell activation (GO:0050865)	463	57	29	+	1.97	7.3e-06	0.000358
negative regulation of cell death (GO:0060548)	717	88	44.91	+	1.96	1.95e-08	1.76e-06
striated muscle tissue development (GO:0014706)	212	26	13.28	+	1.96	0.00218	0.0403
cellular response to chemical stimulus (GO:0070887)	2047	251	128.22	+	1.96	9.31e-23	6.69e-20
carbohydrate derivative biosynthetic process (GO:1901137)	514	63	32.2	+	1.96	2.47e-06	0.000141
regulation of defense response (GO:0031347)	392	48	24.55	+	1.95	3.72e-05	0.00144
cytokine-mediated signaling pathway (GO:0019221)	327	40	20.48	+	1.95	0.000188	0.00545
cell activation (GO:0001775)	475	58	29.75	+	1.95	6.46e-06	0.000323
metal ion transport (GO:0030001)	287	35	17.98	+	1.95	0.000475	0.0118
regulation of programmed cell death (GO:0043067)	1068	130	66.9	+	1.94	9.97e-12	1.38e-09
actin cytoskeleton organization (GO:0030036)	485	59	30.38	+	1.94	7.53e-06	0.000366
regulation of T cell activation (GO:0050863)	255	31	15.97	+	1.94	0.00136	0.0275
positive regulation of transport (GO:0051050)	601	73	37.64	+	1.94	4.89e-07	3.36e-05
regulation of phosphorylation (GO:0042325)	1105	134	69.21	+	1.94	8.18e-12	1.16e-09
negative regulation of apoptotic process (GO:0043066)	644	78	40.34	+	1.93	2.14e-07	1.62e-05
regulation of cell death (GO:0010941)	1156	140	72.41	+	1.93	2.58e-12	4.11e-10
glycoprotein biosynthetic process (GO:0009101)	256	31	16.04	+	1.93	0.00138	0.0277
cell part morphogenesis (GO:0032990)	380	46	23.8	+	1.93	6.95e-05	0.00248
negative regulation of phosphorylation (GO:0042326)	306	37	19.17	+	1.93	0.000444	0.0112
positive regulation of cellular protein metabolic process (GO:0032270)	1134	137	71.03	+	1.93	4.28e-12	6.54e-10
regulation of kinase activity (GO:0043549)	705	85	44.16	+	1.92	8.14e-08	6.5e-06
regulation of apoptotic process (GO:0042981)	1039	125	65.08	+	1.92	6.95e-11	8.76e-09
cell morphogenesis involved in differentiation (GO:0000904)	424	51	26.56	+	1.92	4.38e-05	0.00168
cellular component morphogenesis (GO:0032989)	450	54	28.19	+	1.92	2.15e-05	0.000891
nervous system development (GO:0007399)	1550	186	97.09	+	1.92	6.34e-16	1.72e-13
positive regulation of cell communication (GO:0010647)	1303	156	81.62	+	1.91	2.61e-13	4.81e-11
regulation of leukocyte cell-cell adhesion (GO:1903037)	251	30	15.72	+	1.91	0.00193	0.0365
negative regulation of immune system process (GO:0002683)	318	38	19.92	+	1.91	0.000388	0.0101
muscle tissue development (GO:0060537)	226	27	14.16	+	1.91	0.00281	0.049
regulation of signal transduction (GO:0009966)	2314	276	144.94	+	1.9	1.91e-23	1.53e-20
heart development (GO:0007507)	386	46	24.18	+	1.9	0.000113	0.00373
positive regulation of signaling (GO:0023056)	1310	156	82.05	+	1.9	4.57e-13	8.12e-11
system development (GO:0048731)	3164	376	198.18	+	1.9	1e-32	3.6e-29
regulation of protein kinase activity (GO:0045859)	606	72	37.96	+	1.9	1.26e-06	7.74e-05
regulation of protein serine/threonine kinase activity (GO:0071900)	379	45	23.74	+	1.9	0.00015	0.00469
positive regulation of cellular component biogenesis (GO:0044089)	413	49	25.87	+	1.89	8.2e-05	0.00285
regulation of cell communication (GO:0010646)	2597	307	162.67	+	1.89	8.13e-26	1.06e-22
regulation of cell development (GO:0060284)	364	43	22.8	+	1.89	0.000258	0.00716
regulation of signaling (GO:0023051)	2608	308	163.36	+	1.89	9.22e-26	1.02e-22
cellular response to endogenous stimulus (GO:0071495)	790	93	49.48	+	1.88	5.19e-08	4.28e-06
cell death (GO:0008219)	621	73	38.9	+	1.88	1.63e-06	9.89e-05
neurogenesis (GO:0022008)	1073	126	67.21	+	1.87	2.04e-10	2.34e-08
inorganic ion homeostasis (GO:0098771)	571	67	35.77	+	1.87	4.97e-06	0.000258
multicellular organism development (GO:0007275)	3557	417	222.8	+	1.87	9.14e-36	1.31e-31
glycerophospholipid metabolic process (GO:0006650)	265	31	16.6	+	1.87	0.00177	0.0343
metal ion homeostasis (GO:0055065)	496	58	31.07	+	1.87	2.23e-05	0.000918
regulation of phosphate metabolic process (GO:0019220)	1250	146	78.3	+	1.86	9.95e-12	1.4e-09
regulation of phosphorus metabolic process (GO:0051174)	1250	146	78.3	+	1.86	9.95e-12	1.39e-09
animal organ development (GO:0048513)	2339	273	146.51	+	1.86	6.71e-22	3.86e-19
positive regulation of transferase activity (GO:0051347)	498	58	31.19	+	1.86	2.37e-05	0.000966
cellular chemical homeostasis (GO:0055082)	568	66	35.58	+	1.86	7.22e-06	0.000355
positive regulation of protein metabolic process (GO:0051247)	1205	140	75.48	+	1.85	3.53e-11	4.61e-09
regulation of leukocyte activation (GO:0002694)	431	50	27	+	1.85	0.000115	0.00376
regulation of protein-containing complex assembly (GO:0043254)	371	43	23.24	+	1.85	0.000305	0.00819
lipid biosynthetic process (GO:0008610)	466	54	29.19	+	1.85	6.39e-05	0.00232
behavior (GO:0007610)	407	47	25.49	+	1.84	0.000173	0.00511
response to hormone (GO:0009725)	433	50	27.12	+	1.84	0.000119	0.00386
response to bacterium (GO:0009617)	511	59	32.01	+	1.84	2.86e-05	0.00115
cation homeostasis (GO:0055080)	563	65	35.26	+	1.84	9.98e-06	0.00046
central nervous system development (GO:0007417)	641	74	40.15	+	1.84	2.39e-06	0.000138
ion homeostasis (GO:0050801)	608	70	38.08	+	1.84	6.39e-06	0.000321
cellular response to lipid (GO:0071396)	287	33	17.98	+	1.84	0.00173	0.0336
response to abiotic stimulus (GO:0009628)	705	81	44.16	+	1.83	9.7e-07	6.14e-05
regulation of cellular component size (GO:0032535)	331	38	20.73	+	1.83	0.000771	0.0175
leukocyte differentiation (GO:0002521)	305	35	19.1	+	1.83	0.00153	0.0303
regulation of peptidase activity (GO:0052547)	427	49	26.75	+	1.83	0.00016	0.00483
actin filament-based process (GO:0030029)	523	60	32.76	+	1.83	2.51e-05	0.00102
regulation of cytoskeleton organization (GO:0051493)	454	52	28.44	+	1.83	0.000115	0.00374
regulation of ion transport (GO:0043269)	446	51	27.94	+	1.83	0.000149	0.00467
regulation of lymphocyte activation (GO:0051249)	368	42	23.05	+	1.82	0.000623	0.0147
positive regulation of molecular function (GO:0044093)	1213	138	75.98	+	1.82	1.96e-10	2.29e-08
regulation of response to stimulus (GO:0048583)	3054	347	191.29	+	1.81	1.21e-26	2.17e-23
positive regulation of gene expression (GO:0010628)	881	100	55.18	+	1.81	7.68e-08	6.17e-06
epithelial cell differentiation (GO:0030855)	397	45	24.87	+	1.81	0.000332	0.00886
cellular developmental process (GO:0048869)	2641	299	165.42	+	1.81	2.57e-22	1.68e-19
positive regulation of response to stimulus (GO:0048584)	1643	186	102.91	+	1.81	9.34e-14	1.79e-11
supramolecular fiber organization (GO:0097435)	451	51	28.25	+	1.81	0.000162	0.00487
cell-cell signaling (GO:0007267)	655	74	41.03	+	1.8	6.33e-06	0.000319
regulation of trans-synaptic signaling (GO:0099177)	301	34	18.85	+	1.8	0.00214	0.0398
cellular metal ion homeostasis (GO:0006875)	443	50	27.75	+	1.8	0.000208	0.00591
anatomical structure development (GO:0048856)	3917	442	245.35	+	1.8	1.33e-34	9.55e-31
regulation of intracellular signal transduction (GO:1902531)	1294	146	81.05	+	1.8	1e-10	1.22e-08
defense response (GO:0006952)	993	112	62.2	+	1.8	2.01e-08	1.78e-06
cell differentiation (GO:0030154)	2598	293	162.73	+	1.8	1.13e-21	6.23e-19
cellular ion homeostasis (GO:0006873)	515	58	32.26	+	1.8	6.63e-05	0.0024
generation of neurons (GO:0048699)	970	109	60.76	+	1.79	3.12e-08	2.68e-06
regulation of localization (GO:0032879)	2103	236	131.73	+	1.79	6.71e-17	2.01e-14
regulation of secretion (GO:0051046)	428	48	26.81	+	1.79	0.000351	0.00924
positive regulation of catalytic activity (GO:0043085)	919	103	57.56	+	1.79	9.25e-08	7.26e-06
regulation of transferase activity (GO:0051338)	786	88	49.23	+	1.79	8e-07	5.2e-05
negative regulation of intracellular signal transduction (GO:1902532)	420	47	26.31	+	1.79	0.000326	0.00871
cellular homeostasis (GO:0019725)	646	72	40.46	+	1.78	1.16e-05	0.000529
regulation of secretion by cell (GO:1903530)	377	42	23.61	+	1.78	0.000749	0.0172
regulation of endopeptidase activity (GO:0052548)	396	44	24.8	+	1.77	0.000665	0.0156
regulation of protein modification process (GO:0031399)	1332	148	83.43	+	1.77	1.78e-10	2.09e-08
cellular cation homeostasis (GO:0030003)	504	56	31.57	+	1.77	0.000119	0.00386
positive regulation of immune system process (GO:0002684)	648	72	40.59	+	1.77	1.21e-05	0.000544
negative regulation of phosphorus metabolic process (GO:0010563)	388	43	24.3	+	1.77	0.000852	0.019
negative regulation of phosphate metabolic process (GO:0045936)	388	43	24.3	+	1.77	0.000852	0.019
programmed cell death (GO:0012501)	597	66	37.39	+	1.76	3.55e-05	0.00139
regulation of immune system process (GO:0002682)	1052	116	65.89	+	1.76	3.3e-08	2.8e-06
chemical homeostasis (GO:0048878)	890	98	55.75	+	1.76	3.91e-07	2.73e-05
carbohydrate derivative metabolic process (GO:1901135)	846	93	52.99	+	1.76	8.83e-07	5.64e-05
developmental process (GO:0032502)	4218	463	264.2	+	1.75	7e-34	3.35e-30
immune system process (GO:0002376)	1795	197	112.43	+	1.75	2.59e-13	4.83e-11
head development (GO:0060322)	502	55	31.44	+	1.75	0.000173	0.0051
regulation of transport (GO:0051049)	1236	135	77.42	+	1.74	3.76e-09	3.7e-07
leukocyte activation (GO:0045321)	406	44	25.43	+	1.73	0.00111	0.0233
regulation of protein localization (GO:0032880)	613	66	38.4	+	1.72	6.5e-05	0.00236
response to biotic stimulus (GO:0009607)	1032	111	64.64	+	1.72	2.13e-07	1.62e-05
neuron projection development (GO:0031175)	512	55	32.07	+	1.71	0.000281	0.00765
cell morphogenesis (GO:0000902)	559	60	35.01	+	1.71	0.000178	0.00522
neuron development (GO:0048666)	643	69	40.28	+	1.71	4.81e-05	0.00181
response to external stimulus (GO:0009605)	1744	187	109.24	+	1.71	7.31e-12	1.06e-09
movement of cell or subcellular component (GO:0006928)	1224	131	76.67	+	1.71	1.87e-08	1.72e-06
neuron differentiation (GO:0030182)	795	85	49.8	+	1.71	7.45e-06	0.000363
regulation of response to stress (GO:0080134)	926	99	58	+	1.71	1.25e-06	7.72e-05
regulation of transmembrane transport (GO:0034762)	393	42	24.62	+	1.71	0.00188	0.0359
regulation of immune response (GO:0050776)	591	63	37.02	+	1.7	0.000135	0.00431
apoptotic process (GO:0006915)	564	60	35.33	+	1.7	0.000193	0.00556
response to external biotic stimulus (GO:0043207)	1007	107	63.08	+	1.7	6.13e-07	4.1e-05
cell development (GO:0048468)	1295	137	81.12	+	1.69	1.59e-08	1.5e-06
response to other organism (GO:0051707)	1004	106	62.89	+	1.69	8.41e-07	5.39e-05
brain development (GO:0007420)	465	49	29.13	+	1.68	0.000874	0.0193
regulation of cellular component biogenesis (GO:0044087)	791	83	49.55	+	1.68	1.93e-05	0.000807
response to oxygen-containing compound (GO:1901700)	949	99	59.44	+	1.67	3.23e-06	0.000179
homeostatic process (GO:0042592)	1304	136	81.68	+	1.67	3.56e-08	3.01e-06
regulation of cellular component organization (GO:0051128)	1845	192	115.57	+	1.66	4.56e-11	5.8e-09
biological process involved in interspecies interaction between organisms (GO:0044419)	1104	114	69.15	+	1.65	9.5e-07	6.04e-05
regulation of biological quality (GO:0065008)	3122	321	195.55	+	1.64	4.67e-18	1.92e-15
regulation of hydrolase activity (GO:0051336)	924	95	57.88	+	1.64	8.91e-06	0.000426
negative regulation of protein modification process (GO:0031400)	448	46	28.06	+	1.64	0.00258	0.0456
regulation of cellular localization (GO:0060341)	576	59	36.08	+	1.64	0.000586	0.014
positive regulation of cellular component organization (GO:0051130)	853	86	53.43	+	1.61	5.08e-05	0.00189
intracellular signal transduction (GO:0035556)	1187	119	74.35	+	1.6	2.15e-06	0.000126
negative regulation of biological process (GO:0048519)	4307	430	269.78	+	1.59	7.36e-23	5.57e-20
positive regulation of cellular process (GO:0048522)	4611	460	288.82	+	1.59	9.25e-25	7.82e-22
negative regulation of cellular process (GO:0048523)	3956	394	247.79	+	1.59	1.86e-20	9.2e-18
positive regulation of biological process (GO:0048518)	5030	497	315.06	+	1.58	2.48e-26	3.56e-23
immune response (GO:0006955)	1196	118	74.91	+	1.58	4.26e-06	0.000228
regulation of catalytic activity (GO:0050790)	2033	199	127.34	+	1.56	2.3e-09	2.28e-07
cellular response to oxygen-containing compound (GO:1901701)	717	70	44.91	+	1.56	0.000664	0.0156
defense response to other organism (GO:0098542)	749	73	46.92	+	1.56	0.000496	0.0122
regulation of proteolysis (GO:0030162)	657	64	41.15	+	1.56	0.00124	0.0257
regulation of molecular function (GO:0065009)	2577	251	161.42	+	1.55	1.48e-11	2.03e-09
response to organonitrogen compound (GO:0010243)	602	58	37.71	+	1.54	0.00244	0.0436
response to nitrogen compound (GO:1901698)	697	67	43.66	+	1.53	0.0013	0.0265
response to stress (GO:0006950)	2505	240	156.91	+	1.53	2.04e-10	2.33e-08
positive regulation of macromolecule metabolic process (GO:0010604)	2884	276	180.65	+	1.53	5.96e-12	8.92e-10
regulation of cellular protein metabolic process (GO:0032268)	2075	198	129.97	+	1.52	1.69e-08	1.56e-06
positive regulation of nitrogen compound metabolic process (GO:0051173)	2561	241	160.41	+	1.5	8.94e-10	9.44e-08
positive regulation of metabolic process (GO:0009893)	3105	292	194.49	+	1.5	6.64e-12	9.84e-10
positive regulation of transcription by RNA polymerase II (GO:0045944)	1054	99	66.02	+	1.5	0.000151	0.00469
regulation of protein metabolic process (GO:0051246)	2217	208	138.87	+	1.5	1.99e-08	1.78e-06
positive regulation of nucleic acid-templated transcription (GO:1903508)	1386	130	86.81	+	1.5	1.36e-05	0.000603
positive regulation of transcription, DNA-templated (GO:0045893)	1386	130	86.81	+	1.5	1.36e-05	0.000601
positive regulation of RNA biosynthetic process (GO:1902680)	1387	130	86.88	+	1.5	1.38e-05	0.000607
organophosphate metabolic process (GO:0019637)	759	71	47.54	+	1.49	0.00158	0.0312
negative regulation of gene expression (GO:0010629)	697	65	43.66	+	1.49	0.00287	0.0494
cellular lipid metabolic process (GO:0044255)	828	77	51.86	+	1.48	0.00117	0.0245
regulation of organelle organization (GO:0033043)	988	90	61.89	+	1.45	0.0009	0.0197
positive regulation of cellular metabolic process (GO:0031325)	2719	247	170.31	+	1.45	1.05e-08	9.97e-07
multicellular organismal process (GO:0032501)	5767	516	361.23	+	1.43	1.98e-18	8.39e-16
negative regulation of molecular function (GO:0044092)	919	82	57.56	+	1.42	0.0025	0.0444
negative regulation of transcription, DNA-templated (GO:0045892)	1071	95	67.08	+	1.42	0.00139	0.0279
negative regulation of RNA biosynthetic process (GO:1902679)	1072	95	67.15	+	1.41	0.0014	0.0281
negative regulation of nucleic acid-templated transcription (GO:1903507)	1072	95	67.15	+	1.41	0.0014	0.028
positive regulation of RNA metabolic process (GO:0051254)	1491	132	93.39	+	1.41	0.000159	0.00481
positive regulation of cellular biosynthetic process (GO:0031328)	1630	143	102.1	+	1.4	0.000126	0.00404
cellular response to stress (GO:0033554)	1243	109	77.86	+	1.4	0.000849	0.0189
negative regulation of nucleobase-containing compound metabolic process (GO:0045934)	1247	109	78.11	+	1.4	0.000876	0.0193
lipid metabolic process (GO:0006629)	1031	90	64.58	+	1.39	0.00277	0.0485
positive regulation of macromolecule biosynthetic process (GO:0010557)	1558	136	97.59	+	1.39	0.000215	0.00606
positive regulation of biosynthetic process (GO:0009891)	1650	144	103.35	+	1.39	0.000137	0.00437
negative regulation of RNA metabolic process (GO:0051253)	1150	100	72.03	+	1.39	0.00199	0.0375
phosphorus metabolic process (GO:0006793)	1690	144	105.86	+	1.36	0.000364	0.00954
response to chemical (GO:0042221)	3792	323	237.52	+	1.36	1.66e-08	1.54e-06
negative regulation of macromolecule metabolic process (GO:0010605)	2330	197	145.94	+	1.35	3.87e-05	0.00149
phosphate-containing compound metabolic process (GO:0006796)	1663	140	104.17	+	1.34	0.000714	0.0166
negative regulation of nitrogen compound metabolic process (GO:0051172)	2037	171	127.59	+	1.34	0.000178	0.00522
cellular response to stimulus (GO:0051716)	6076	510	380.58	+	1.34	3.89e-13	7.07e-11
signaling (GO:0023052)	4925	411	308.49	+	1.33	6.85e-10	7.52e-08
positive regulation of nucleobase-containing compound metabolic process (GO:0045935)	1630	136	102.1	+	1.33	0.00134	0.0274
negative regulation of metabolic process (GO:0009892)	2488	207	155.84	+	1.33	5.33e-05	0.00196
signal transduction (GO:0007165)	4664	388	292.14	+	1.33	4.71e-09	4.57e-07
negative regulation of cellular metabolic process (GO:0031324)	2164	180	135.55	+	1.33	0.000183	0.00533
cell communication (GO:0007154)	5005	411	313.5	+	1.31	5.19e-09	5.01e-07
localization (GO:0051179)	4677	379	292.95	+	1.29	1.29e-07	9.9e-06
response to stimulus (GO:0050896)	7355	596	460.7	+	1.29	4.03e-13	7.25e-11
regulation of macromolecule metabolic process (GO:0060255)	5464	429	342.25	+	1.25	4.12e-07	2.84e-05
regulation of metabolic process (GO:0019222)	5872	461	367.8	+	1.25	1.05e-07	8.2e-06
regulation of gene expression (GO:0010468)	4100	321	256.81	+	1.25	3.03e-05	0.00121
regulation of nitrogen compound metabolic process (GO:0051171)	4968	388	311.18	+	1.25	3.46e-06	0.00019
regulation of primary metabolic process (GO:0080090)	5111	397	320.14	+	1.24	4.32e-06	0.000231
regulation of cellular metabolic process (GO:0031323)	5279	408	330.66	+	1.23	4.73e-06	0.00025
regulation of cellular process (GO:0050794)	10690	818	669.59	+	1.22	2.64e-14	5.49e-12
regulation of biological process (GO:0050789)	11171	853	699.72	+	1.22	3.26e-15	8.23e-13
biological regulation (GO:0065007)	11945	899	748.2	+	1.2	6.94e-15	1.58e-12
cellular component organization (GO:0016043)	4771	357	298.84	+	1.19	0.000349	0.00919
cellular component organization or biogenesis (GO:0071840)	4995	373	312.87	+	1.19	0.000264	0.00728
cellular process (GO:0009987)	15597	1108	976.95	+	1.13	9.14e-14	1.78e-11
biological_process (GO:0008150)	18545	1280	1161.6	+	1.1	6.18e-17	1.89e-14
cellular nitrogen compound metabolic process (GO:0034641)	3040	146	190.42	-	0.77	0.000593	0.0142
nucleic acid metabolic process (GO:0090304)	1806	76	113.12	-	0.67	0.000236	0.00658
nervous system process (GO:0050877)	1759	69	110.18	-	0.63	2.75e-05	0.00111
G protein-coupled receptor signaling pathway (GO:0007186)	1746	67	109.36	-	0.61	1.58e-05	0.000681
RNA metabolic process (GO:0016070)	1280	47	80.18	-	0.59	9.16e-05	0.00316
gene expression (GO:0010467)	1934	69	121.14	-	0.57	2.98e-07	2.16e-05
Unclassified (UNCLASSIFIED)	4253	148	266.4	-	0.56	6.18e-17	1.93e-14
cellular protein-containing complex assembly (GO:0034622)	820	27	51.36	-	0.53	0.00034	0.00902
RNA processing (GO:0006396)	814	26	50.99	-	0.51	0.000183	0.00532
chromosome organization (GO:0051276)	995	31	62.32	-	0.5	1.82e-05	0.000772
peptide metabolic process (GO:0006518)	642	20	40.21	-	0.5	0.000768	0.0175
amide biosynthetic process (GO:0043604)	614	19	38.46	-	0.49	0.00107	0.023
sensory perception (GO:0007600)	1426	36	89.32	-	0.4	2.13e-10	2.4e-08
peptide biosynthetic process (GO:0043043)	524	9	32.82	-	0.27	2.48e-06	0.000141
chromosome segregation (GO:0007059)	254	4	15.91	-	0.25	0.0012	0.0249
mRNA metabolic process (GO:0016071)	517	8	32.38	-	0.25	8.18e-07	5.27e-05
translation (GO:0006412)	511	7	32.01	-	0.22	3.68e-07	2.61e-05
mRNA processing (GO:0006397)	395	5	24.74	-	0.2	4.82e-06	0.000253
detection of stimulus (GO:0051606)	1216	15	76.17	-	0.2	3.65e-17	1.22e-14
ribonucleoprotein complex assembly (GO:0022618)	215	2	13.47	-	0.15	0.000393	0.0102
RNA splicing (GO:0008380)	323	3	20.23	-	0.15	7.71e-06	0.000372
ribonucleoprotein complex subunit organization (GO:0071826)	221	2	13.84	-	0.14	0.000272	0.00742
mRNA splicing, via spliceosome (GO:0000398)	244	2	15.28	-	0.13	9.65e-05	0.00327
RNA splicing, via transesterification reactions with bulged adenosine as nucleophile (GO:0000377)	244	2	15.28	-	0.13	9.65e-05	0.00326
RNA splicing, via transesterification reactions (GO:0000375)	244	2	15.28	-	0.13	9.65e-05	0.00326
sensory perception of chemical stimulus (GO:0007606)	1129	4	70.72	-	0.06	7.47e-25	6.71e-22
detection of stimulus involved in sensory perception (GO:0050906)	1132	4	70.91	-	0.06	4.65e-25	4.46e-22
detection of chemical stimulus (GO:0009593)	1105	3	69.21	-	0.04	1.87e-25	1.92e-22
sensory perception of smell (GO:0007608)	1063	2	66.58	-	0.03	8.22e-26	9.84e-23
cytoplasmic translation (GO:0002181)	113	0	7.08	-	< 0.01	0.00199	0.0375
protein acetylation (GO:0006473)	123	0	7.7	-	< 0.01	0.000875	0.0193
detection of chemical stimulus involved in sensory perception of smell (GO:0050911)	1043	0	65.33	-	< 0.01	1.15e-28	2.76e-25
detection of chemical stimulus involved in sensory perception (GO:0050907)	1084	0	67.9	-	< 0.01	9.45e-30	2.72e-26
GO cellular component complete	Bos taurus - REFLIST (22798)	upload_1 (1428)	upload_1 (expected)	upload_1 (over/under)	upload_1 (fold Enrichment)	upload_1 (raw P-value)	upload_1 (FDR)
sarcoplasmic reticulum lumen (GO:0033018)	6	4	0.38	+	10.64	0.00189	0.0506
intercalated disc (GO:0014704)	31	9	1.94	+	4.63	0.000434	0.0164
integrin complex (GO:0008305)	29	8	1.82	+	4.4	0.00119	0.0354
protein complex involved in cell adhesion (GO:0098636)	31	8	1.94	+	4.12	0.00171	0.0469
sarcoplasmic reticulum (GO:0016529)	42	10	2.63	+	3.8	0.0008	0.0269
cell-cell contact zone (GO:0044291)	49	11	3.07	+	3.58	0.00068	0.0233
extracellular matrix (GO:0031012)	366	78	22.93	+	3.4	2.88e-18	8.73e-16
external encapsulating structure (GO:0030312)	367	78	22.99	+	3.39	3.3e-18	8.56e-16
sarcoplasm (GO:0016528)	48	10	3.01	+	3.33	0.00192	0.0504
collagen-containing extracellular matrix (GO:0062023)	199	40	12.46	+	3.21	2.17e-09	2.46e-07
Schaffer collateral - CA1 synapse (GO:0098685)	57	11	3.57	+	3.08	0.00198	0.0499
plasma membrane signaling receptor complex (GO:0098802)	145	24	9.08	+	2.64	9.05e-05	0.00382
glutamatergic synapse (GO:0098978)	213	34	13.34	+	2.55	3.96e-06	0.000232
receptor complex (GO:0043235)	321	51	20.11	+	2.54	2.05e-08	1.78e-06
cell surface (GO:0009986)	712	106	44.6	+	2.38	1.79e-14	3.25e-12
focal adhesion (GO:0005925)	148	22	9.27	+	2.37	0.000468	0.0173
cytoplasmic side of plasma membrane (GO:0009898)	136	20	8.52	+	2.35	0.000951	0.0303
extrinsic component of plasma membrane (GO:0019897)	151	22	9.46	+	2.33	0.000869	0.0282
external side of plasma membrane (GO:0009897)	354	51	22.17	+	2.3	3.23e-07	2.34e-05
endocytic vesicle (GO:0030139)	140	20	8.77	+	2.28	0.00185	0.0501
cell-substrate junction (GO:0030055)	155	22	9.71	+	2.27	0.00101	0.0311
side of membrane (GO:0098552)	513	72	32.13	+	2.24	3.68e-09	3.93e-07
extrinsic component of membrane (GO:0019898)	265	37	16.6	+	2.23	3.39e-05	0.00154
membrane microdomain (GO:0098857)	229	31	14.34	+	2.16	0.000175	0.0069
membrane raft (GO:0045121)	229	31	14.34	+	2.16	0.000175	0.00675
neuronal cell body (GO:0043025)	214	27	13.4	+	2.01	0.00134	0.0392
cell body (GO:0044297)	256	31	16.04	+	1.93	0.00138	0.0398
extracellular space (GO:0005615)	1506	180	94.33	+	1.91	3.54e-15	8.04e-13
intrinsic component of plasma membrane (GO:0031226)	1215	142	76.1	+	1.87	1.84e-11	2.57e-09
extracellular region (GO:0005576)	2149	251	134.61	+	1.86	3.77e-20	6.85e-17
anchoring junction (GO:0070161)	523	61	32.76	+	1.86	1.59e-05	0.000778
endoplasmic reticulum (GO:0005783)	1373	159	86	+	1.85	1.51e-12	2.5e-10
cell leading edge (GO:0031252)	297	34	18.6	+	1.83	0.00199	0.0495
integral component of plasma membrane (GO:0005887)	1154	132	72.28	+	1.83	3.64e-10	4.4e-08
Golgi apparatus subcompartment (GO:0098791)	576	63	36.08	+	1.75	7.8e-05	0.00337
endoplasmic reticulum subcompartment (GO:0098827)	750	81	46.98	+	1.72	8.44e-06	0.000451
nuclear outer membrane-endoplasmic reticulum membrane network (GO:0042175)	760	82	47.6	+	1.72	9.43e-06	0.000489
endoplasmic reticulum membrane (GO:0005789)	742	80	46.48	+	1.72	1.06e-05	0.000537
organelle subcompartment (GO:0031984)	1231	132	77.11	+	1.71	1.45e-08	1.32e-06
cell-cell junction (GO:0005911)	396	42	24.8	+	1.69	0.00198	0.0505
actin cytoskeleton (GO:0015629)	437	46	27.37	+	1.68	0.00164	0.0466
cell junction (GO:0030054)	1526	157	95.58	+	1.64	7.52e-09	7.58e-07
Golgi apparatus (GO:0005794)	1197	118	74.98	+	1.57	4.32e-06	0.000245
synapse (GO:0045202)	988	97	61.89	+	1.57	4e-05	0.00177
vesicle (GO:0031982)	1672	158	104.73	+	1.51	1.09e-06	7.09e-05
endomembrane system (GO:0012505)	3346	310	209.58	+	1.48	7.26e-12	1.1e-09
cytoplasmic vesicle (GO:0031410)	1551	142	97.15	+	1.46	1.75e-05	0.000835
intracellular vesicle (GO:0097708)	1559	142	97.65	+	1.45	2.31e-05	0.00108
cell periphery (GO:0071944)	5560	503	348.26	+	1.44	8.02e-19	2.91e-16
plasma membrane (GO:0005886)	5139	433	321.89	+	1.35	5.13e-11	6.66e-09
membrane (GO:0016020)	9417	741	589.85	+	1.26	6.61e-15	1.33e-12
intrinsic component of membrane (GO:0031224)	6471	509	405.32	+	1.26	8.26e-09	7.89e-07
integral component of membrane (GO:0016021)	6370	495	399	+	1.24	8.05e-08	6.64e-06
cytoplasm (GO:0005737)	10379	745	650.11	+	1.15	1.08e-06	7.27e-05
intracellular membrane-bounded organelle (GO:0043231)	10586	738	663.08	+	1.11	0.000128	0.00529
membrane-bounded organelle (GO:0043227)	10991	762	688.44	+	1.11	0.000164	0.00663
cellular anatomical entity (GO:0110165)	19253	1324	1205.95	+	1.1	4.08e-20	3.7e-17
cellular_component (GO:0005575)	19386	1328	1214.28	+	1.09	2.64e-19	1.59e-16
intracellular anatomical structure (GO:0005622)	13780	922	863.14	+	1.07	0.00193	0.0501
Unclassified (UNCLASSIFIED)	3412	100	213.72	-	0.47	2.64e-19	1.2e-16
intracellular protein-containing complex (GO:0140535)	734	17	45.98	-	0.37	1.96e-06	0.000122
ribonucleoprotein complex (GO:1990904)	865	20	54.18	-	0.37	1.97e-07	1.49e-05
mitochondrial protein-containing complex (GO:0098798)	345	7	21.61	-	0.32	0.00057	0.0207
inner mitochondrial membrane protein complex (GO:0098800)	191	2	11.96	-	0.17	0.00112	0.0338
large ribosomal subunit (GO:0015934)	202	2	12.65	-	0.16	0.000807	0.0266
ribosomal subunit (GO:0044391)	339	3	21.23	-	0.14	2.56e-06	0.000155
ribosome (GO:0005840)	402	3	25.18	-	0.12	9.79e-08	7.73e-06
respirasome (GO:0070469)	154	1	9.65	-	0.1	0.00166	0.0463
respiratory chain complex (GO:0098803)	135	0	8.46	-	< 0.01	0.000633	0.0221
spliceosomal complex (GO:0005681)	211	0	13.22	-	< 0.01	5.04e-06	0.000277
cytosolic ribosome (GO:0022626)	236	0	14.78	-	< 0.01	1.01e-06	7.04e-05
cytosolic large ribosomal subunit (GO:0022625)	131	0	8.21	-	< 0.01	0.000589	0.021
mitochondrial respirasome (GO:0005746)	129	0	8.08	-	< 0.01	0.000958	0.03
GO molecular function complete	Bos taurus - REFLIST (22798)	upload_1 (1428)	upload_1 (expected)	upload_1 (over/under)	upload_1 (fold Enrichment)	upload_1 (raw P-value)	upload_1 (FDR)
interleukin-1 receptor activity (GO:0004908)	6	5	0.38	+	13.3	0.000242	0.0335
transforming growth factor beta binding (GO:0050431)	18	7	1.13	+	6.21	0.000457	0.0483
hyaluronic acid binding (GO:0005540)	21	8	1.32	+	6.08	0.000201	0.0288
cell adhesion mediator activity (GO:0098631)	33	10	2.07	+	4.84	0.000157	0.0232
chemoattractant activity (GO:0042056)	59	15	3.7	+	4.06	2.27e-05	0.00402
growth factor binding (GO:0019838)	111	28	6.95	+	4.03	8.95e-09	4.41e-06
CCR6 chemokine receptor binding (GO:0031731)	44	11	2.76	+	3.99	0.000311	0.0394
integrin binding (GO:0005178)	108	25	6.76	+	3.7	2.26e-07	8.34e-05
glycosaminoglycan binding (GO:0005539)	176	40	11.02	+	3.63	9.59e-11	8.51e-08
ATPase binding (GO:0051117)	63	13	3.95	+	3.29	0.000463	0.0477
heparin binding (GO:0008201)	130	26	8.14	+	3.19	1.47e-06	0.000326
chemokine receptor binding (GO:0042379)	99	19	6.2	+	3.06	5.97e-05	0.00913
growth factor activity (GO:0008083)	141	27	8.83	+	3.06	1.92e-06	0.000406
cell adhesion molecule binding (GO:0050839)	229	43	14.34	+	3	3.31e-09	2.1e-06
cytokine binding (GO:0019955)	131	24	8.21	+	2.92	1.34e-05	0.00248
protease binding (GO:0002020)	99	17	6.2	+	2.74	0.000453	0.049
growth factor receptor binding (GO:0070851)	112	19	7.02	+	2.71	0.000247	0.0332
transmembrane receptor protein kinase activity (GO:0019199)	115	19	7.2	+	2.64	0.000331	0.0408
G protein-coupled receptor binding (GO:0001664)	277	42	17.35	+	2.42	9.99e-07	0.000233
sulfur compound binding (GO:1901681)	198	30	12.4	+	2.42	4.62e-05	0.00758
peptide binding (GO:0042277)	229	33	14.34	+	2.3	5.01e-05	0.00793
cytokine receptor binding (GO:0005126)	301	43	18.85	+	2.28	4.19e-06	0.000808
signaling receptor activator activity (GO:0030546)	520	72	32.57	+	2.21	5.1e-09	2.83e-06
signaling receptor binding (GO:0005102)	1284	177	80.43	+	2.2	1.48e-20	2.19e-17
receptor ligand activity (GO:0048018)	513	70	32.13	+	2.18	1.85e-08	8.22e-06
amide binding (GO:0033218)	286	36	17.91	+	2.01	0.000282	0.0368
calcium ion binding (GO:0005509)	657	79	41.15	+	1.92	2.64e-07	8.99e-05
protein-containing complex binding (GO:0044877)	931	93	58.32	+	1.59	3.23e-05	0.00551
identical protein binding (GO:0042802)	1510	148	94.58	+	1.56	3.32e-07	9.19e-05
enzyme binding (GO:0019899)	1587	152	99.41	+	1.53	7.94e-07	0.000196
protein binding (GO:0005515)	6248	566	391.36	+	1.45	5.27e-22	1.17e-18
carbohydrate derivative binding (GO:0097367)	2162	177	135.42	+	1.31	0.000443	0.0491
metal ion binding (GO:0046872)	3330	259	208.58	+	1.24	0.000405	0.0472
cation binding (GO:0043169)	3418	265	214.09	+	1.24	0.000404	0.0484
binding (GO:0005488)	12300	911	770.44	+	1.18	3.37e-13	3.74e-10
ion binding (GO:0043167)	5219	386	326.9	+	1.18	0.000418	0.0475
molecular_function (GO:0003674)	16987	1149	1064.02	+	1.08	2.85e-07	9.03e-05
Unclassified (UNCLASSIFIED)	5811	279	363.98	-	0.77	2.85e-07	8.43e-05
RNA binding (GO:0003723)	1237	37	77.48	-	0.48	4.7e-07	0.000123
G protein-coupled receptor activity (GO:0004930)	1484	39	92.95	-	0.42	3.31e-10	2.45e-07
structural constituent of ribosome (GO:0003735)	345	3	21.61	-	0.14	2.72e-06	0.000548
olfactory receptor activity (GO:0004984)	1043	0	65.33	-	< 0.01	1.15e-28	5.11e-25
odorant binding (GO:0005549)	294	0	18.42	-	< 0.01	2.77e-08	1.12e-05

## Sheet: C11
Analysis Type:	PANTHER Overrepresentation Test (Released 20210224)
Annotation Version and Release Date:	GO Ontology database DOI: 10.5281/zenodo.4735677 Released 2021-05-01
Analyzed List:	upload_1 (Bos taurus)
Reference List:	Bos taurus (all genes in database)
Test Type:	FISHER
Correction:	FDR
GO biological process complete	Bos taurus - REFLIST (22798)	upload_1 (110)	upload_1 (expected)	upload_1 (over/under)	upload_1 (fold Enrichment)	upload_1 (raw P-value)	upload_1 (FDR)
DNA replication preinitiation complex assembly (GO:0071163)	3	2	0.01	+	> 100	0.000226	0.0332
regulation of DNA endoreduplication (GO:0032875)	5	3	0.02	+	> 100	5.93e-06	0.00155
negative regulation of transcription involved in G1/S transition of mitotic cell cycle (GO:0071930)	4	2	0.02	+	> 100	0.000338	0.0455
negative regulation of interleukin-1-mediated signaling pathway (GO:2000660)	4	2	0.02	+	> 100	0.000338	0.045
positive regulation of DNA endoreduplication (GO:0032877)	4	2	0.02	+	> 100	0.000338	0.0446
paracrine signaling (GO:0038001)	4	2	0.02	+	> 100	0.000338	0.0442
positive regulation of cGMP-mediated signaling (GO:0010753)	4	2	0.02	+	> 100	0.000338	0.0438
mitotic DNA replication checkpoint signaling (GO:0033314)	9	4	0.04	+	92.11	3.48e-07	0.000139
positive regulation of cellular senescence (GO:2000774)	8	3	0.04	+	77.72	1.73e-05	0.00414
regulation of DNA-dependent DNA replication initiation (GO:0030174)	8	3	0.04	+	77.72	1.73e-05	0.00407
DNA replication checkpoint signaling (GO:0000076)	16	5	0.08	+	64.77	4.46e-08	2e-05
positive regulation of cell aging (GO:0090343)	10	3	0.05	+	62.18	2.97e-05	0.00629
positive regulation of DNA-dependent DNA replication (GO:2000105)	14	4	0.07	+	59.22	1.46e-06	0.000457
DNA replication initiation (GO:0006270)	23	6	0.11	+	54.07	4.64e-09	3.33e-06
negative regulation of DNA-dependent DNA replication (GO:2000104)	13	3	0.06	+	47.83	5.76e-05	0.0101
nuclear DNA replication (GO:0033260)	26	5	0.13	+	39.86	3.58e-07	0.000139
cell cycle DNA replication (GO:0044786)	27	5	0.13	+	38.38	4.23e-07	0.00016
positive regulation of DNA replication (GO:0045740)	28	5	0.14	+	37.01	4.97e-07	0.000183
regulation of DNA-dependent DNA replication (GO:0090329)	46	8	0.22	+	36.04	1.89e-10	2.47e-07
mitotic G2/M transition checkpoint (GO:0044818)	44	7	0.21	+	32.97	4.72e-09	3.08e-06
mitotic G2 DNA damage checkpoint signaling (GO:0007095)	34	5	0.16	+	30.48	1.18e-06	0.000394
forebrain regionalization (GO:0021871)	23	3	0.11	+	27.03	0.000258	0.0364
negative regulation of G2/M transition of mitotic cell cycle (GO:0010972)	54	7	0.26	+	26.87	1.71e-08	8.78e-06
regulation of cellular senescence (GO:2000772)	31	4	0.15	+	26.74	2.35e-05	0.00519
negative regulation of cell cycle G2/M phase transition (GO:1902750)	56	7	0.27	+	25.91	2.15e-08	1.07e-05
negative regulation of double-strand break repair (GO:2000780)	33	4	0.16	+	25.12	2.94e-05	0.00631
positive regulation of cell cycle G2/M phase transition (GO:1902751)	25	3	0.12	+	24.87	0.000323	0.0443
negative regulation of DNA replication (GO:0008156)	25	3	0.12	+	24.87	0.000323	0.0438
negative regulation of DNA repair (GO:0045738)	34	4	0.16	+	24.38	3.28e-05	0.00673
DNA-dependent DNA replication (GO:0006261)	111	13	0.54	+	24.27	3.07e-14	1.1e-10
regulation of cell cycle G2/M phase transition (GO:1902749)	86	10	0.41	+	24.1	3.43e-11	4.93e-08
regulation of G2/M transition of mitotic cell cycle (GO:0010389)	79	9	0.38	+	23.61	4.05e-10	4.16e-07
regulation of cell aging (GO:0090342)	36	4	0.17	+	23.03	4.03e-05	0.00761
regulation of DNA replication (GO:0006275)	85	9	0.41	+	21.94	7.37e-10	6.62e-07
DNA replication (GO:0006260)	161	17	0.78	+	21.88	1.3e-17	1.87e-13
mitotic DNA integrity checkpoint signaling (GO:0044774)	72	7	0.35	+	20.15	1.06e-07	4.61e-05
negative regulation of response to DNA damage stimulus (GO:2001021)	66	6	0.32	+	18.84	1.29e-06	0.000421
DNA integrity checkpoint signaling (GO:0031570)	94	8	0.45	+	17.64	3.29e-08	1.53e-05
negative regulation of gene expression, epigenetic (GO:0045814)	59	5	0.28	+	17.56	1.42e-05	0.00345
negative regulation of mitotic cell cycle phase transition (GO:1901991)	120	10	0.58	+	17.27	7.08e-10	6.78e-07
regulation of mitotic metaphase/anaphase transition (GO:0030071)	48	4	0.23	+	17.27	0.000114	0.0186
regulation of metaphase/anaphase transition of cell cycle (GO:1902099)	51	4	0.25	+	16.26	0.000142	0.0222
signal transduction in response to DNA damage (GO:0042770)	116	9	0.56	+	16.08	9.36e-09	5.38e-06
chromatin silencing (GO:0006342)	53	4	0.26	+	15.64	0.000163	0.025
G1/S transition of mitotic cell cycle (GO:0000082)	53	4	0.26	+	15.64	0.000163	0.0247
regulation of mitotic sister chromatid separation (GO:0010965)	53	4	0.26	+	15.64	0.000163	0.0245
double-strand break repair via homologous recombination (GO:0000724)	94	7	0.45	+	15.43	5.76e-07	0.000207
recombinational repair (GO:0000725)	96	7	0.46	+	15.11	6.58e-07	0.000231
mitotic DNA damage checkpoint signaling (GO:0044773)	69	5	0.33	+	15.02	2.88e-05	0.00628
cell cycle G1/S phase transition (GO:0044843)	56	4	0.27	+	14.8	0.0002	0.0296
chromatin organization involved in negative regulation of transcription (GO:0097549)	71	5	0.34	+	14.6	3.28e-05	0.00664
regulation of chromosome separation (GO:1905818)	59	4	0.28	+	14.05	0.000241	0.0346
mitotic cell cycle checkpoint signaling (GO:0007093)	105	7	0.51	+	13.82	1.16e-06	0.000398
regulation of sister chromatid segregation (GO:0033045)	60	4	0.29	+	13.82	0.000256	0.0365
regulation of mitotic cell cycle phase transition (GO:1901990)	217	14	1.05	+	13.37	5.91e-12	1.42e-08
negative regulation of cell cycle phase transition (GO:1901988)	175	11	0.84	+	13.03	1.59e-09	1.35e-06
cell cycle checkpoint signaling (GO:0000075)	129	8	0.62	+	12.85	3.27e-07	0.000138
chromatin organization involved in regulation of transcription (GO:0034401)	81	5	0.39	+	12.79	5.95e-05	0.0103
signal transduction by p53 class mediator (GO:0072331)	66	4	0.32	+	12.56	0.000362	0.0452
DNA damage checkpoint signaling (GO:0000077)	88	5	0.42	+	11.78	8.65e-05	0.0146
negative regulation of mitotic cell cycle (GO:0045930)	176	10	0.85	+	11.78	2.27e-08	1.09e-05
negative regulation of cell cycle process (GO:0010948)	213	11	1.03	+	10.7	1.12e-08	6.17e-06
regulation of cell cycle phase transition (GO:1901987)	298	15	1.44	+	10.43	2.83e-11	4.51e-08
DNA recombination (GO:0006310)	181	9	0.87	+	10.31	3.47e-07	0.000142
regulation of gene expression, epigenetic (GO:0040029)	122	6	0.59	+	10.19	3.6e-05	0.00691
double-strand break repair (GO:0006302)	169	8	0.82	+	9.81	2.27e-06	0.00068
negative regulation of cell cycle (GO:0045786)	283	13	1.37	+	9.52	1.86e-09	1.49e-06
regulation of DNA repair (GO:0006282)	114	5	0.55	+	9.09	0.000275	0.0384
DNA repair (GO:0006281)	395	17	1.91	+	8.92	1.3e-11	2.67e-08
regulation of response to DNA damage stimulus (GO:2001020)	186	8	0.9	+	8.91	4.49e-06	0.00122
regulation of mitotic cell cycle (GO:0007346)	359	15	1.73	+	8.66	3.4e-10	3.76e-07
cellular response to DNA damage stimulus (GO:0006974)	617	25	2.98	+	8.4	3.8e-16	2.73e-12
DNA metabolic process (GO:0006259)	594	24	2.87	+	8.37	1.72e-15	8.22e-12
positive regulation of cell cycle process (GO:0090068)	188	7	0.91	+	7.72	4.42e-05	0.00824
mitotic cell cycle process (GO:1903047)	438	15	2.11	+	7.1	4.64e-09	3.18e-06
protein-DNA complex assembly (GO:0065004)	216	7	1.04	+	6.72	0.000103	0.017
positive regulation of cell cycle (GO:0045787)	249	8	1.2	+	6.66	3.44e-05	0.00677
mitotic cell cycle (GO:0000278)	518	16	2.5	+	6.4	5.64e-09	3.52e-06
regulation of cell cycle process (GO:0010564)	522	16	2.52	+	6.35	6.27e-09	3.75e-06
regulation of DNA metabolic process (GO:0051052)	302	9	1.46	+	6.18	1.95e-05	0.00452
cell cycle process (GO:0022402)	697	20	3.36	+	5.95	1.96e-10	2.35e-07
protein-DNA complex subunit organization (GO:0071824)	249	7	1.2	+	5.83	0.00024	0.0348
cell population proliferation (GO:0008283)	409	11	1.97	+	5.57	5.79e-06	0.00154
cell cycle (GO:0007049)	919	24	4.43	+	5.41	1.52e-11	2.74e-08
regulation of cell cycle (GO:0051726)	840	20	4.05	+	4.93	4.49e-09	3.4e-06
cellular response to stress (GO:0033554)	1243	29	6	+	4.84	1.13e-12	3.25e-09
macromolecule biosynthetic process (GO:0009059)	1381	21	6.66	+	3.15	2.84e-06	0.000817
chromosome organization (GO:0051276)	995	15	4.8	+	3.12	9.73e-05	0.0163
cellular macromolecule biosynthetic process (GO:0034645)	1370	20	6.61	+	3.03	9.24e-06	0.00229
nucleic acid metabolic process (GO:0090304)	1806	25	8.71	+	2.87	1.45e-06	0.000464
response to stress (GO:0006950)	2505	34	12.09	+	2.81	1.54e-08	8.18e-06
negative regulation of response to stimulus (GO:0048585)	1262	17	6.09	+	2.79	0.000125	0.0202
regulation of multicellular organismal process (GO:0051239)	1995	26	9.63	+	2.7	2.58e-06	0.000758
negative regulation of cellular macromolecule biosynthetic process (GO:2000113)	1245	16	6.01	+	2.66	0.000339	0.0435
negative regulation of nucleobase-containing compound metabolic process (GO:0045934)	1247	16	6.02	+	2.66	0.000345	0.0439
negative regulation of macromolecule biosynthetic process (GO:0010558)	1250	16	6.03	+	2.65	0.000354	0.0446
nucleobase-containing compound metabolic process (GO:0006139)	2242	27	10.82	+	2.5	6.85e-06	0.00176
negative regulation of cellular metabolic process (GO:0031324)	2164	25	10.44	+	2.39	4.83e-05	0.00878
heterocycle metabolic process (GO:0046483)	2353	27	11.35	+	2.38	2.2e-05	0.00502
organic substance biosynthetic process (GO:1901576)	2281	26	11.01	+	2.36	3.58e-05	0.00695
negative regulation of nitrogen compound metabolic process (GO:0051172)	2037	23	9.83	+	2.34	0.000133	0.0213
cellular biosynthetic process (GO:0044249)	2221	25	10.72	+	2.33	6.16e-05	0.0105
negative regulation of macromolecule metabolic process (GO:0010605)	2330	26	11.24	+	2.31	4.59e-05	0.00845
cellular aromatic compound metabolic process (GO:0006725)	2421	27	11.68	+	2.31	3.11e-05	0.00647
biosynthetic process (GO:0009058)	2341	26	11.3	+	2.3	4.88e-05	0.00876
organic cyclic compound metabolic process (GO:1901360)	2590	28	12.5	+	2.24	3.4e-05	0.00678
negative regulation of metabolic process (GO:0009892)	2488	26	12	+	2.17	0.000157	0.0242
negative regulation of cellular process (GO:0048523)	3956	40	19.09	+	2.1	1.82e-06	0.000556
cellular macromolecule metabolic process (GO:0044260)	4334	42	20.91	+	2.01	3.89e-06	0.0011
negative regulation of biological process (GO:0048519)	4307	41	20.78	+	1.97	7.07e-06	0.00178
cellular response to stimulus (GO:0051716)	6076	52	29.32	+	1.77	4.02e-06	0.00111
macromolecule metabolic process (GO:0043170)	5707	47	27.54	+	1.71	5.71e-05	0.0101
positive regulation of biological process (GO:0048518)	5030	41	24.27	+	1.69	0.000306	0.0423
response to stimulus (GO:0050896)	7355	57	35.49	+	1.61	2.34e-05	0.00525
organic substance metabolic process (GO:0071704)	7355	55	35.49	+	1.55	0.000134	0.0211
GO cellular component complete	Bos taurus - REFLIST (22798)	upload_1 (110)	upload_1 (expected)	upload_1 (over/under)	upload_1 (fold Enrichment)	upload_1 (raw P-value)	upload_1 (FDR)
cyclin E2-CDK2 complex (GO:0097135)	2	2	0.01	+	> 100	0.000136	0.0137
BRCA1-BARD1 complex (GO:0031436)	3	2	0.01	+	> 100	0.000226	0.0196
cyclin E1-CDK2 complex (GO:0097134)	3	2	0.01	+	> 100	0.000226	0.0187
CAF-1 complex (GO:0033186)	4	2	0.02	+	> 100	0.000338	0.0246
nuclear replication fork (GO:0043596)	35	4	0.17	+	23.69	3.64e-05	0.00733
replication fork (GO:0005657)	66	5	0.32	+	15.7	2.36e-05	0.00611
heterochromatin (GO:0000792)	66	4	0.32	+	12.56	0.000362	0.0252
site of DNA damage (GO:0090734)	86	5	0.41	+	12.05	7.8e-05	0.00885
nuclear chromosome (GO:0000228)	185	9	0.89	+	10.08	4.14e-07	0.00025
protein-DNA complex (GO:0032993)	244	9	1.18	+	7.64	3.73e-06	0.00169
chromosome (GO:0005694)	1078	27	5.2	+	5.19	1.63e-12	2.96e-09
chromatin (GO:0000785)	584	11	2.82	+	3.9	0.000138	0.0132
extracellular space (GO:0005615)	1506	20	7.27	+	2.75	3.55e-05	0.00806
extracellular region (GO:0005576)	2149	25	10.37	+	2.41	4.6e-05	0.00696
nuclear lumen (GO:0031981)	3439	32	16.59	+	1.93	0.000241	0.019
nucleoplasm (GO:0005654)	3018	28	14.56	+	1.92	0.000582	0.0391
intracellular non-membrane-bounded organelle (GO:0043232)	4167	38	20.11	+	1.89	5.57e-05	0.00777
non-membrane-bounded organelle (GO:0043228)	4168	38	20.11	+	1.89	5.58e-05	0.00724
nucleus (GO:0005634)	6528	58	31.5	+	1.84	1.27e-07	0.000115
intracellular membrane-bounded organelle (GO:0043231)	10586	75	51.08	+	1.47	5.15e-06	0.00187
membrane-bounded organelle (GO:0043227)	10991	76	53.03	+	1.43	1.31e-05	0.00395
organelle (GO:0043226)	12260	80	59.15	+	1.35	7.04e-05	0.00852
intracellular organelle (GO:0043229)	11973	78	57.77	+	1.35	0.000111	0.0119
intracellular anatomical structure (GO:0005622)	13780	85	66.49	+	1.28	0.000262	0.0198
cellular_component (GO:0005575)	19386	107	93.54	+	1.14	4.16e-05	0.00686
cellular anatomical entity (GO:0110165)	19253	106	92.9	+	1.14	0.000161	0.0146
Unclassified (UNCLASSIFIED)	3412	3	16.46	-	0.18	4.16e-05	0.00755
GO molecular function complete	Bos taurus - REFLIST (22798)	upload_1 (110)	upload_1 (expected)	upload_1 (over/under)	upload_1 (fold Enrichment)	upload_1 (raw P-value)	upload_1 (FDR)
DNA replication origin binding (GO:0003688)	22	4	0.11	+	37.68	6.93e-06	0.0154
DNA binding (GO:0003677)	2201	27	10.62	+	2.54	4.88e-06	0.0217

[truncated: 1 more sheets: C12]
